# Supplementary material for: Interferon-stimulated neutrophils as a predictor of immunotherapy response
Source: Cancer Cell. 2024 Feb 12;42(2):253–265.e12. doi: 10.1016/j.ccell.2023.12.005 (PMC10864002; doi:10.1016/j.ccell.2023.12.005)
Supplement: Table S1. Differentially expressed genes in Ly6Ehi neutrophils, related to Figure 3 — (A) Differentially expressed genes in Ly6Ehi neutrophils relative to all other GR1+ neutrophils. (B) Differentially expressed genes as in (A), subsetted to contain only secreted factors. [file mmc2.xlsx]

## Sheet: A
	p_val	avg_log2FC	pct.1	pct.2	p_val_adj	logFC
Tnf	9.77515e-96	2.30741	0.886	0.414	1.49599e-91	4.94993
Cxcl1	1.58502e-29	2.27254	0.451	0.222	2.42571e-25	4.83172
Il23a	5.90907e-70	2.10118	0.583	0.135	9.04325e-66	4.29059
Il1a	7.26569e-72	1.78449	0.917	0.586	1.11194e-67	3.44497
Bcl2a1b	1.17167e-73	1.75321	0.814	0.417	1.79313e-69	3.37107
Bcl2a1a	1.23535e-55	1.68369	0.576	0.198	1.89058e-51	3.21249
Icam1	1.72736e-43	1.45947	0.674	0.325	2.64355e-39	2.75007
Clec4n	6.35941e-33	1.4488	0.492	0.206	9.73244e-29	2.72981
Marcksl1	4.47179e-62	1.33512	0.939	0.636	6.84363e-58	2.52297
Saa3	3.60271e-08	1.3159	0.299	0.168	0.000551359	2.48957
Malt1	1.86207e-34	1.30664	0.75	0.502	2.84971e-30	2.47364
Gm14636	1.03128e-15	1.28227	0.352	0.191	1.57826e-11	2.43222
Gm20186	3.86994e-21	1.27898	0.428	0.185	5.92256e-17	2.42667
Creb5	6.17429e-26	1.20211	0.318	0.1	9.44913e-22	2.30075
Map4k4	1.41805e-34	1.17617	0.621	0.35	2.17018e-30	2.25976
Hbegf	8.14657e-16	1.15627	0.208	0.057	1.24675e-11	2.22881
Gm2396	9.57817e-35	1.14838	0.341	0.072	1.46584e-30	2.21666
Ccl3	1.33196e-32	1.13682	0.966	0.869	2.03844e-28	2.19896
Clec5a	4.02566e-30	1.11911	0.458	0.23	6.16087e-26	2.17214
Rps27l	2.93209e-27	1.1165	0.367	0.134	4.48727e-23	2.1682
Mtdh	2.1341e-29	1.0833	0.443	0.159	3.26602e-25	2.11888
Slc7a11	6.3673e-24	1.06171	0.826	0.649	9.74452e-20	2.08741
Gbp5	2.21961e-16	1.06105	0.36	0.151	3.39689e-12	2.08644
Ly6e	1.17583e-17	1.0526	0.436	0.23	1.79949e-13	2.07426
Ppia	2.04917e-28	1.03415	0.678	0.417	3.13605e-24	2.0479
Mrpl52	1.0127e-24	1.03269	0.36	0.13	1.54983e-20	2.04584
Rps19	3.99359e-31	1.02532	0.689	0.442	6.11179e-27	2.03542
Ccl4	2.4205e-10	1.01649	0.716	0.561	3.70433e-06	2.02299
Bcl2a1d	4.72879e-23	1.00062	0.269	0.086	7.23694e-19	2.00086
Rpl22	8.79749e-26	0.98723	0.527	0.332	1.34637e-21	1.98238
Nlrp3	1.87448e-31	0.967883	0.939	0.783	2.8687e-27	1.95597
Phlda1	1.17777e-14	0.963479	0.443	0.3	1.80246e-10	1.95001
Brd2	1.45574e-22	0.95698	0.511	0.248	2.22787e-18	1.94124
Ccrl2	1.42714e-42	0.937026	1	0.914	2.18409e-38	1.91458
B4galt1	3.62057e-18	0.929066	0.311	0.125	5.54092e-14	1.90404
Txnrd1	1.58448e-17	0.927915	0.473	0.29	2.42489e-13	1.90252
Cflar	2.96831e-28	0.922501	0.837	0.612	4.5427e-24	1.8954
Mmp9	6.38812e-18	0.920685	0.587	0.375	9.77638e-14	1.89301
Cxcl2	5.87387e-37	0.919784	1	0.983	8.98937e-33	1.89183
Rps26	1.45187e-28	0.91941	0.761	0.515	2.22194e-24	1.89134
H2-K1	4.50451e-39	0.918339	0.943	0.819	6.8937e-35	1.88994
Ltb	7.13862e-14	0.914931	0.455	0.279	1.09249e-09	1.88548
Prkd3	1.42427e-12	0.910832	0.424	0.258	2.1797e-08	1.88013
Gpr84	6.08656e-19	0.904002	0.25	0.082	9.31487e-15	1.87125
Plau	1.27892e-09	0.897575	0.174	0.096	1.95726e-05	1.86293
Klhl6	4.8249e-19	0.889959	0.212	0.056	7.38403e-15	1.85312
Mpeg1	4.92435e-17	0.88922	0.439	0.275	7.53623e-13	1.85217
Dynll1	2.15346e-18	0.887837	0.508	0.286	3.29565e-14	1.8504
Rplp1	5.75771e-29	0.874925	0.83	0.631	8.8116e-25	1.83391
Nfkb1	4.2593e-19	0.871653	0.458	0.319	6.51844e-15	1.82976
Xist	3.64948e-16	0.870118	0.53	0.4	5.58516e-12	1.82781
Car4	1.69503e-07	0.858706	0.121	0.043	0.00259407	1.81341
Anp32b	4.64328e-19	0.854513	0.443	0.213	7.10608e-15	1.80815
Cs	1.43947e-12	0.848764	0.364	0.201	2.20297e-08	1.80096
Cxcl3	1.77766e-09	0.843925	0.629	0.518	2.72054e-05	1.79493
Hal	5.7185e-11	0.840005	0.216	0.12	8.75159e-07	1.79006
Ikbke	3.24958e-22	0.83892	0.261	0.065	4.97316e-18	1.78871
Ptma	8.83975e-20	0.837672	0.727	0.517	1.35284e-15	1.78716
Reep5	6.73763e-21	0.837172	0.36	0.171	1.03113e-16	1.78654
Rpl38	1.97135e-20	0.831634	0.58	0.362	3.01695e-16	1.7797
Tpr	1.66729e-16	0.827749	0.405	0.201	2.55162e-12	1.77491
C3	1.58269e-17	0.826941	0.568	0.363	2.42214e-13	1.77392
Cd63	2.91133e-21	0.826504	0.686	0.418	4.4555e-17	1.77338
Sod2	7.29495e-23	0.823504	0.845	0.668	1.11642e-18	1.7697
Atp1b3	9.71312e-16	0.822969	0.462	0.295	1.4865e-11	1.76904
Rps8	2.28188e-24	0.821052	0.773	0.55	3.4922e-20	1.76669
Rpl32	3.0178e-22	0.814085	0.682	0.447	4.61844e-18	1.75818
Rpl36al	1.20219e-14	0.803974	0.386	0.195	1.83983e-10	1.7459
H2-Q6	4.7444e-15	0.799525	0.36	0.168	7.26082e-11	1.74053
Lamtor2	2.59852e-19	0.787404	0.288	0.118	3.97677e-15	1.72597
Snrpb	2.01502e-20	0.785175	0.326	0.119	3.08378e-16	1.7233
Traf1	2.20758e-11	0.783831	0.561	0.445	3.37847e-07	1.7217
Cyfip1	6.57447e-17	0.782712	0.364	0.182	1.00616e-12	1.72036
Mrps33	5.92325e-18	0.782662	0.265	0.091	9.06494e-14	1.7203
Psmb10	1.37458e-18	0.777682	0.258	0.082	2.10366e-14	1.71437
Amn1	2.61562e-10	0.775323	0.42	0.261	4.00294e-06	1.71157
Rpl8	3.48721e-22	0.77522	0.742	0.518	5.33682e-18	1.71145
Serbp1	3.0907e-16	0.772768	0.322	0.14	4.73e-12	1.70854
Prpf40a	8.46221e-17	0.771021	0.462	0.244	1.29506e-12	1.70648
F10	2.52098e-14	0.770135	0.617	0.38	3.85811e-10	1.70543
Bst2	2.08508e-12	0.767531	0.239	0.103	3.19101e-08	1.70235
Ybx1	1.39051e-17	0.767418	0.492	0.28	2.12804e-13	1.70222
Clec2d	4.24196e-11	0.764576	0.311	0.188	6.4919e-07	1.69887
A930007I19Rik	5.94322e-12	0.761332	0.288	0.145	9.09551e-08	1.69505
Resf1	7.65281e-19	0.75707	0.943	0.887	1.17118e-14	1.69005
Rps28	5.47357e-19	0.750645	0.61	0.362	8.37675e-15	1.68254
Rpl36	1.09939e-16	0.750149	0.587	0.364	1.68251e-12	1.68197
Arpp19	4.80716e-16	0.746014	0.489	0.279	7.35688e-12	1.67715
Nr4a3	3.35707e-09	0.742332	0.326	0.183	5.13766e-05	1.67288
Cnbp	8.71501e-15	0.740828	0.402	0.214	1.33375e-10	1.67113
Tapbp	1.85445e-14	0.735959	0.527	0.353	2.83805e-10	1.6655
Hnrnpab	3.32583e-17	0.734497	0.42	0.187	5.08984e-13	1.66382
9930022D16Rik	2.19009e-10	0.733823	0.265	0.127	3.35172e-06	1.66304
Dapp1	1.00873e-13	0.732248	0.398	0.231	1.54376e-09	1.66123
Egr3	3.18137e-12	0.730367	0.273	0.126	4.86876e-08	1.65906
Mindy3	2.52509e-13	0.730055	0.311	0.157	3.8644e-09	1.6587
Rps25	5.38619e-21	0.724343	0.784	0.603	8.24303e-17	1.65215
Mki67	1.4005e-06	0.72194	0.106	0.044	0.0214333	1.6494
Plek	3.82341e-20	0.720555	0.966	0.922	5.85134e-16	1.64782
Pcbp1	1.797e-15	0.718789	0.477	0.253	2.75013e-11	1.6458
4833438C02Rik	1.01922e-12	0.717599	0.227	0.095	1.55981e-08	1.64444
Rpl12	6.84197e-15	0.713547	0.576	0.359	1.0471e-10	1.63983
Prpf4b	9.02195e-13	0.712973	0.258	0.1	1.38072e-08	1.63918
Sumo2	7.83808e-15	0.712088	0.333	0.165	1.19954e-10	1.63817
Rpl11	8.07445e-17	0.707556	0.652	0.45	1.23571e-12	1.63304
Sdhaf1	3.97596e-13	0.704798	0.246	0.09	6.08481e-09	1.62992
Havcr2	2.17347e-12	0.70408	0.174	0.06	3.32628e-08	1.62911
Psmb5	3.95858e-15	0.697112	0.277	0.115	6.05822e-11	1.62126
Il1rn	2.13215e-18	0.688934	0.939	0.822	3.26305e-14	1.61209
Rpl18	5.68158e-18	0.686067	0.746	0.556	8.69509e-14	1.60889
Set	1.39789e-13	0.685537	0.303	0.129	2.13933e-09	1.6083
Ccng1	4.82807e-13	0.677803	0.136	0.044	7.38887e-09	1.5997
Rpl19	2.13947e-17	0.674676	0.765	0.596	3.27425e-13	1.59624
Clec4e	3.16105e-20	0.674063	0.977	0.946	4.83767e-16	1.59556
9130230L23Rik	3.81549e-10	0.672354	0.292	0.146	5.83922e-06	1.59367
Atox1	8.25408e-13	0.672328	0.591	0.437	1.2632e-08	1.59364
Cdc34	6.69674e-13	0.671635	0.273	0.118	1.02487e-08	1.59288
Gpx4	2.18912e-12	0.671506	0.409	0.266	3.35023e-08	1.59274
Rps15	6.06676e-15	0.671103	0.663	0.462	9.28457e-11	1.59229
Cdc37	1.11224e-13	0.670166	0.254	0.105	1.70217e-09	1.59126
Snrpg	6.93312e-13	0.668997	0.273	0.112	1.06104e-08	1.58997
Trmt112	2.71515e-14	0.664831	0.269	0.098	4.15526e-10	1.58538
Hnrnpd	1.72505e-12	0.663246	0.341	0.177	2.64001e-08	1.58364
Ckap2l	3.00347e-09	0.659644	0.125	0.059	4.59651e-05	1.57969
Tnfaip3	1.06494e-20	0.659422	0.936	0.794	1.62978e-16	1.57945
Chd4	2.80551e-11	0.657374	0.402	0.269	4.29356e-07	1.57721
Hexb	1.40708e-13	0.657195	0.178	0.063	2.1534e-09	1.57701
Rplp2	7.45897e-15	0.656026	0.67	0.473	1.14152e-10	1.57574
Snrpe	2.95815e-13	0.65599	0.261	0.105	4.52715e-09	1.5757
Ptgs2	1.09416e-09	0.655432	0.72	0.566	1.6745e-05	1.57509
Ube2i	5.61145e-14	0.652543	0.489	0.32	8.58777e-10	1.57194
Creg1	1.19172e-09	0.652495	0.352	0.257	1.82381e-05	1.57188
Hnrnpr	2.18168e-11	0.649085	0.189	0.065	3.33885e-07	1.56817
Rps3a1	3.39652e-19	0.648468	0.833	0.647	5.19804e-15	1.5675
Tmem59	3.55919e-13	0.6463	0.432	0.246	5.44698e-09	1.56515
Psmb8	1.25045e-10	0.644044	0.439	0.311	1.91369e-06	1.5627
Taf10	1.20435e-12	0.644032	0.307	0.148	1.84314e-08	1.56269
Timm23	1.26492e-13	0.64402	0.25	0.085	1.93583e-09	1.56268
Ncl	1.05852e-11	0.643775	0.519	0.318	1.61996e-07	1.56241
Rps15a	1.21506e-14	0.642664	0.663	0.485	1.85953e-10	1.56121
Rpl14	1.77527e-10	0.64214	0.409	0.256	2.71688e-06	1.56064
Ppp1r10	3.96513e-12	0.641661	0.386	0.204	6.06824e-08	1.56012
Gngt2	8.33128e-09	0.640416	0.216	0.098	0.000127502	1.55878
Pfdn2	1.818e-13	0.639509	0.364	0.164	2.78226e-09	1.5578
Olfr1033	4.83499e-05	0.638788	0.117	0.068	0.739946	1.55702
Gbp7	9.95344e-09	0.637351	0.314	0.248	0.000152327	1.55547
1810037I17Rik	1.52165e-13	0.637085	0.652	0.467	2.32873e-09	1.55518
Pnp	3.33766e-10	0.635567	0.322	0.165	5.10796e-06	1.55355
Nr4a1	3.53712e-09	0.634863	0.333	0.172	5.41321e-05	1.55279
Cd300a	1.70675e-11	0.634147	0.254	0.128	2.61201e-07	1.55202
Rps14	2.53821e-19	0.633419	0.848	0.664	3.88448e-15	1.55124
Cst3	2.72079e-12	0.631437	0.678	0.491	4.1639e-08	1.54911
2310001H17Rik	8.75888e-13	0.631091	0.508	0.322	1.34046e-08	1.54874
Nfkb2	1.21416e-11	0.630914	0.394	0.25	1.85815e-07	1.54855
Rps17	1.2186e-11	0.62954	0.398	0.229	1.86495e-07	1.54707
St3gal1	3.42593e-11	0.629512	0.265	0.125	5.24304e-07	1.54704
Rps20	3.62066e-15	0.627728	0.705	0.509	5.54105e-11	1.54513
Cdc42bpg	2.83765e-09	0.627557	0.333	0.176	4.34274e-05	1.54495
Mthfsl	1.49335e-12	0.626057	0.25	0.119	2.28542e-08	1.54334
Canx	5.7868e-10	0.625709	0.337	0.178	8.85612e-06	1.54297
Gtf2b	1.26523e-10	0.625684	0.348	0.211	1.9363e-06	1.54294
Ankrd17	4.15481e-10	0.624614	0.246	0.133	6.35852e-06	1.5418
Atp5mpl	1.38044e-12	0.622453	0.364	0.202	2.11262e-08	1.53949
Csnk2a1	4.38666e-13	0.622095	0.208	0.089	6.71334e-09	1.53911
Tgm2	3.63201e-11	0.620381	0.534	0.338	5.55843e-07	1.53728
Hnrnpf	1.04972e-13	0.619544	0.682	0.488	1.60649e-09	1.53639
Bag1	5.68644e-11	0.61914	0.345	0.195	8.70253e-07	1.53596
Cdk2ap2	1.83493e-07	0.618532	0.561	0.444	0.00280817	1.53531
Cox7a2	6.54636e-13	0.617135	0.496	0.354	1.00185e-08	1.53383
Gnaq	4.29879e-10	0.614448	0.417	0.246	6.57886e-06	1.53097
Tmem167	4.43509e-11	0.613814	0.333	0.183	6.78746e-07	1.5303
Pts	2.09785e-06	0.612978	0.352	0.264	0.0321056	1.52941
Mylip	5.58362e-09	0.609828	0.258	0.117	8.54517e-05	1.52608
Psme1	9.09388e-10	0.608947	0.326	0.226	1.39173e-05	1.52515
Llph	1.15894e-10	0.608072	0.311	0.165	1.77364e-06	1.52422
Wnk1	1.63057e-08	0.605504	0.455	0.336	0.000249543	1.52151
Nsf	6.94328e-11	0.604442	0.25	0.111	1.0626e-06	1.52039
Psme2	3.19215e-10	0.604332	0.311	0.212	4.88527e-06	1.52027
AC160336.1	4.11363e-11	0.603535	0.212	0.076	6.29549e-07	1.51944
Runx1	5.5834e-10	0.603205	0.447	0.287	8.54484e-06	1.51909
Srsf6	3.34113e-11	0.601807	0.227	0.095	5.11327e-07	1.51762
G3bp1	2.0579e-09	0.600813	0.322	0.165	3.14941e-05	1.51657
Tma7	1.13366e-11	0.598053	0.367	0.228	1.73496e-07	1.51367
N4bp1	1.22853e-11	0.596676	0.746	0.575	1.88015e-07	1.51223
Fubp1	6.41511e-10	0.59368	0.269	0.122	9.81768e-06	1.50909
Rin3	7.22087e-10	0.593467	0.246	0.124	1.10508e-05	1.50887
Zc3h12c	9.01242e-07	0.593139	0.174	0.079	0.0137926	1.50853
Fam49b	1.63282e-12	0.589367	0.587	0.45	2.49887e-08	1.50459
Cd47	1.21133e-12	0.588742	0.648	0.542	1.85382e-08	1.50393
Rpl35a	9.4383e-14	0.58834	0.682	0.543	1.44444e-09	1.50352
Hint1	6.35398e-10	0.586045	0.261	0.117	9.72413e-06	1.50113
Igtp	5.93195e-06	0.58496	0.28	0.181	0.0907825	1.5
Atp5h	1.43473e-10	0.583313	0.352	0.221	2.1957e-06	1.49829
Zmiz1	6.15016e-09	0.583096	0.405	0.261	9.4122e-05	1.49806
Gm12840	3.05399e-09	0.582719	0.197	0.083	4.67382e-05	1.49767
Rpl10a	1.98621e-08	0.581046	0.383	0.237	0.00030397	1.49593
Gm31718	1.20694e-10	0.580584	0.231	0.09	1.8471e-06	1.49545
Ehd1	1.11849e-10	0.579992	0.784	0.64	1.71174e-06	1.49484
Rps5	7.39988e-13	0.579232	0.655	0.475	1.13248e-08	1.49405
Elob	8.21405e-14	0.578143	0.727	0.573	1.25708e-09	1.49293
Dusp2	1.6463e-06	0.574833	0.212	0.105	0.025195	1.48951
H2afz	1.87723e-08	0.574354	0.523	0.382	0.000287291	1.48901
Rbx1	2.98919e-10	0.573671	0.326	0.198	4.57466e-06	1.48831
Orai2	1.11907e-09	0.572092	0.208	0.126	1.71263e-05	1.48668
Slk	1.80699e-08	0.571814	0.288	0.193	0.000276541	1.48639
Lpp	7.35513e-10	0.570931	0.295	0.161	1.12563e-05	1.48548
Mkrn1	9.32662e-09	0.570885	0.455	0.322	0.000142735	1.48543
Siglecf	1.5603e-10	0.570674	0.11	0.027	2.38788e-06	1.48522
Nme2	6.72331e-08	0.570163	0.227	0.12	0.00102894	1.48469
Mrps24	2.17362e-10	0.56862	0.235	0.1	3.32651e-06	1.4831
Nfkbia	2.14885e-22	0.567931	1	0.948	3.2886e-18	1.4824
Spata13	2.50077e-09	0.565425	0.398	0.295	3.82717e-05	1.47982
Capg	1.73332e-09	0.56439	0.356	0.212	2.65267e-05	1.47876
Pfdn6	4.77322e-13	0.564304	0.189	0.058	7.30494e-09	1.47867
Drap1	6.24823e-11	0.562542	0.231	0.114	9.5623e-07	1.47687
Rbbp8	1.01154e-07	0.561559	0.22	0.113	0.00154806	1.47586
Schip1	2.21909e-07	0.560888	0.239	0.18	0.0033961	1.47518
Rpl28	6.44628e-11	0.560462	0.636	0.513	9.86539e-07	1.47474
Rwdd1	6.81927e-11	0.559692	0.193	0.074	1.04362e-06	1.47395
Snx10	7.28556e-10	0.559058	0.606	0.45	1.11498e-05	1.47331
Ndufs7	8.16305e-10	0.558535	0.208	0.097	1.24927e-05	1.47277
Mif	1.51392e-11	0.557112	0.833	0.694	2.3169e-07	1.47132
Eif3c	1.92567e-09	0.555705	0.242	0.129	2.94705e-05	1.46989
Ptpre	1.49518e-08	0.555172	0.451	0.378	0.000228823	1.46934
Atp5j	2.66701e-10	0.553536	0.379	0.243	4.08159e-06	1.46768
Rpl13	1.18184e-14	0.552839	0.777	0.596	1.80869e-10	1.46697
Med28	1.05315e-09	0.550062	0.216	0.103	1.61174e-05	1.46415
Hipk1	7.37599e-09	0.548898	0.284	0.198	0.000112882	1.46297
Rabac1	5.21947e-11	0.548626	0.625	0.45	7.98788e-07	1.46269
Filip1l	5.42858e-08	0.548528	0.178	0.075	0.00083079	1.46259
Ifi35	7.0695e-10	0.547628	0.235	0.111	1.08192e-05	1.46168
Taf1	3.5606e-07	0.547387	0.239	0.155	0.00544915	1.46144
Rps11	4.97737e-14	0.546088	0.712	0.588	7.61737e-10	1.46012
Rbm3	1.1333e-11	0.544806	0.64	0.48	1.73441e-07	1.45882
Tnrc6a	3.8936e-09	0.544045	0.182	0.085	5.95876e-05	1.45805
Ssb	1.24745e-08	0.543814	0.269	0.145	0.000190909	1.45782
Hist1h4i	1.02349e-05	0.542058	0.277	0.177	0.156635	1.45605
Jpt1	1.65542e-09	0.54122	0.239	0.111	2.53346e-05	1.4552
Supt5	6.86002e-10	0.540028	0.227	0.093	1.04986e-05	1.454
1110008P14Rik	3.91568e-10	0.539289	0.208	0.091	5.99255e-06	1.45326
Pabpn1	8.60929e-10	0.537807	0.345	0.198	1.31757e-05	1.45176
Cox6a1	8.53793e-10	0.537096	0.375	0.229	1.30664e-05	1.45105
Rpl26	8.62987e-11	0.536662	0.591	0.451	1.32072e-06	1.45061
Cdv3	2.60367e-08	0.536053	0.322	0.178	0.000398465	1.45
Uqcrq	2.15646e-08	0.535782	0.432	0.319	0.000330024	1.44973
Unc93b1	5.14727e-09	0.53578	0.284	0.174	7.87738e-05	1.44973
Eef1d	2.20116e-08	0.535075	0.258	0.129	0.000336865	1.44902
Tnfaip2	4.90773e-08	0.534015	0.746	0.611	0.000751079	1.44795
Scimp	1.95848e-07	0.532599	0.125	0.048	0.00299726	1.44653
Gpx1	1.04167e-07	0.532103	0.617	0.462	0.00159418	1.44604
Erc1	2.1738e-10	0.531381	0.17	0.054	3.32679e-06	1.44531
Psmb3	9.57003e-10	0.530841	0.258	0.15	1.4646e-05	1.44477
Itgb1	8.16092e-09	0.530596	0.432	0.279	0.000124895	1.44453
Zc3h13	1.55245e-07	0.530592	0.201	0.105	0.00237587	1.44452
Leprotl1	9.57308e-10	0.529445	0.348	0.208	1.46506e-05	1.44337
Ggh	1.62581e-13	0.528687	0.136	0.04	2.48814e-09	1.44262
Bcl2l11	2.23078e-09	0.527861	0.761	0.621	3.41398e-05	1.44179
1810058I24Rik	4.45085e-09	0.527368	0.58	0.453	6.81158e-05	1.4413
Dek	1.5971e-07	0.527141	0.269	0.159	0.0024442	1.44107
Pole4	1.46099e-14	0.527118	0.136	0.025	2.2359e-10	1.44105
Dhx15	8.59875e-08	0.526669	0.189	0.082	0.00131595	1.4406
Pim1	7.01808e-17	0.524194	0.989	0.964	1.07405e-12	1.43813
H2-D1	7.53891e-14	0.524103	0.962	0.935	1.15376e-09	1.43804
Srp9	1.76692e-08	0.523959	0.314	0.193	0.000270409	1.4379
Ddx46	5.12077e-08	0.523951	0.167	0.078	0.000783682	1.43789
Snrpd2	3.72222e-10	0.523359	0.186	0.071	5.69649e-06	1.4373
Igsf6	6.63284e-09	0.522669	0.617	0.523	0.000101509	1.43661
Son	3.10715e-12	0.522482	0.754	0.616	4.75517e-08	1.43642
Lims1	7.11386e-08	0.521535	0.277	0.194	0.00108871	1.43548
Reep3	6.94972e-08	0.521122	0.352	0.234	0.00106359	1.43507
Ralgds	9.44005e-07	0.520076	0.326	0.216	0.014447	1.43403
Atg5	1.2599e-08	0.519906	0.205	0.096	0.000192815	1.43386
Rbm25	2.47452e-12	0.518979	0.735	0.578	3.787e-08	1.43294
Ms4a6d	1.76843e-08	0.518541	0.148	0.051	0.00027064	1.43251
Smarca5	2.5083e-07	0.518246	0.439	0.314	0.0038387	1.43221
Polr2f	4.48246e-10	0.517544	0.189	0.067	6.85996e-06	1.43152
Mfsd7a	3.00752e-07	0.517421	0.17	0.077	0.00460271	1.43139
Rcan1	6.49129e-07	0.517089	0.114	0.037	0.00993426	1.43106
Tmed9	1.24794e-08	0.516136	0.242	0.121	0.000190985	1.43012
0610010K14Rik	2.43209e-10	0.515488	0.155	0.049	3.72207e-06	1.42948
Zranb2	9.00215e-08	0.515116	0.208	0.099	0.00137769	1.42911
Eif5b	1.65228e-06	0.514405	0.178	0.097	0.0252865	1.4284
Micos10	7.02841e-08	0.512736	0.322	0.21	0.00107563	1.42675
Polr1d	6.52794e-08	0.51165	0.288	0.165	0.000999036	1.42568
Eif4e2	4.73013e-09	0.51153	0.261	0.136	7.23899e-05	1.42556
Tap2	2.59391e-07	0.509341	0.246	0.143	0.00396972	1.4234
Grn	3.38805e-08	0.508888	0.33	0.224	0.000518507	1.42295
Atp5d	1.27588e-09	0.507946	0.277	0.184	1.95261e-05	1.42202
Rbbp6	3.56569e-07	0.506427	0.299	0.197	0.00545693	1.42053
Pcbp2	2.46943e-09	0.505367	0.481	0.337	3.77922e-05	1.41948
Zfhx3	1.03981e-09	0.504784	0.155	0.065	1.59133e-05	1.41891
Calr	5.59383e-07	0.504476	0.367	0.234	0.0085608	1.41861
Rpsa	6.93388e-07	0.503199	0.538	0.42	0.0106116	1.41735
Rer1	4.83796e-09	0.503179	0.265	0.149	7.40402e-05	1.41733
Tomm7	3.86776e-08	0.501848	0.36	0.221	0.000591921	1.41603
Ctss	8.04236e-07	0.501828	0.436	0.323	0.012308	1.41601
Cox5b	3.63673e-09	0.499848	0.447	0.316	5.56566e-05	1.41406
Ppp1r9b	7.20045e-12	0.49963	0.155	0.04	1.10196e-07	1.41385
Tmem50a	1.03382e-11	0.499096	0.299	0.236	1.58216e-07	1.41333
Gadd45a	2.49773e-08	0.49908	0.769	0.707	0.000382253	1.41331
Psma2	1.11604e-08	0.498776	0.318	0.203	0.000170799	1.41301
Pycard	9.33052e-08	0.497938	0.197	0.112	0.00142794	1.41219
Sh3bgrl3	7.66394e-08	0.497682	0.644	0.51	0.00117289	1.41194
Psma3	7.89156e-08	0.497506	0.341	0.235	0.00120772	1.41177
Ran	7.89436e-08	0.497176	0.265	0.145	0.00120815	1.41145
Mien1	2.18513e-07	0.497033	0.307	0.188	0.00334413	1.41131
Mllt6	3.44664e-10	0.496828	0.14	0.042	5.27473e-06	1.41111
Snhg3	2.11944e-08	0.49613	0.17	0.066	0.000324359	1.41042
Bri3	1.00812e-11	0.49558	0.807	0.623	1.54282e-07	1.40989
U2af1	5.38828e-08	0.49546	0.212	0.103	0.000824623	1.40977
Map2k2	6.68428e-08	0.49504	0.212	0.116	0.00102296	1.40936
Cd69	4.78825e-05	0.494979	0.189	0.106	0.732793	1.4093
Uqcr11	4.84269e-08	0.494801	0.189	0.094	0.000741125	1.40913
Dleu2	6.78004e-07	0.494025	0.288	0.214	0.0103762	1.40837
Ctsc	4.16603e-05	0.491577	0.254	0.2	0.637569	1.40598
Ndufs6	1.08929e-08	0.490469	0.182	0.086	0.000166706	1.4049
Cep83	3.72628e-07	0.490146	0.28	0.178	0.00570271	1.40459
Eloc	2.93533e-07	0.489355	0.424	0.322	0.00449223	1.40382
Glrx5	1.61328e-09	0.4892	0.117	0.032	2.46896e-05	1.40367
Mlf2	6.73409e-09	0.489069	0.193	0.084	0.000103058	1.40354
Plekhj1	1.45284e-08	0.488554	0.231	0.117	0.000222343	1.40304
Cks2	7.49147e-05	0.487639	0.398	0.287	1	1.40215
Cox6b1	7.10653e-10	0.486837	0.538	0.397	1.08758e-05	1.40137
Rps29	1.01642e-09	0.485773	0.723	0.594	1.55552e-05	1.40034
Syncrip	7.49761e-07	0.484894	0.197	0.097	0.0114743	1.39948
Rps12	1.96276e-12	0.484373	0.852	0.777	3.00381e-08	1.39898
Ddx54	4.18293e-09	0.48431	0.159	0.055	6.40156e-05	1.39892
Ptgs1	2.79456e-11	0.482428	0.11	0.027	4.27679e-07	1.39709
H2-Q7	1.01897e-10	0.482121	0.78	0.61	1.55943e-06	1.3968
Nfkbie	3.93127e-06	0.481186	0.295	0.201	0.0601642	1.39589
Asah1	1.52081e-07	0.479633	0.216	0.131	0.00232745	1.39439
Sfpq	1.21901e-06	0.478926	0.318	0.191	0.0186557	1.39371
Larp4b	2.92285e-06	0.478767	0.458	0.367	0.0447313	1.39355
Pcna	9.99612e-06	0.478747	0.212	0.13	0.152981	1.39353
Snu13	2.03999e-05	0.478528	0.261	0.168	0.312199	1.39332
Gigyf1	2.63486e-08	0.478041	0.144	0.051	0.000403239	1.39285
Ier3ip1	1.78973e-07	0.478031	0.254	0.184	0.00273901	1.39284
Atxn7l3b	1.05473e-06	0.477308	0.261	0.168	0.0161416	1.39214
Ube2r2	4.86603e-09	0.476881	0.17	0.108	7.44697e-05	1.39173
Srsf5	1.47409e-12	0.476492	0.856	0.749	2.25595e-08	1.39136
Birc6	3.13727e-06	0.475287	0.246	0.143	0.0480128	1.3902
Was	1.81074e-10	0.474884	0.17	0.091	2.77116e-06	1.38981
Mt1	0.0263994	0.474645	0.167	0.142	1	1.38958
Akap9	6.63867e-05	0.474024	0.17	0.099	1	1.38898
Ssu72	3.08886e-09	0.473214	0.492	0.406	4.72719e-05	1.3882
Mdh2	1.94228e-07	0.472286	0.345	0.249	0.00297247	1.38731
Arid5b	7.06716e-07	0.472082	0.72	0.589	0.0108156	1.38711
Trir	9.01557e-09	0.471779	0.326	0.217	0.000137974	1.38682
Rack1	2.91149e-07	0.470265	0.432	0.294	0.00445575	1.38536
Psmd4	1.03171e-07	0.469496	0.288	0.197	0.00157894	1.38463
Alyref	4.23793e-08	0.468844	0.186	0.075	0.000648573	1.384
Sft2d2	2.76695e-06	0.468083	0.17	0.099	0.0423455	1.38327
Cox5a	1.32495e-07	0.467158	0.375	0.253	0.00202771	1.38238
Sf3b6	6.06877e-08	0.465966	0.485	0.336	0.000928765	1.38124
Il1b	8.36927e-11	0.464648	0.985	0.957	1.28083e-06	1.37998
Atp5md	8.23546e-07	0.464116	0.348	0.242	0.0126035	1.37947
Rbm8a	3.31973e-07	0.461888	0.231	0.124	0.00508051	1.37734
Slc39a1	9.04927e-08	0.461866	0.14	0.058	0.0013849	1.37732
Rpl34	6.31847e-09	0.461097	0.792	0.655	9.66978e-05	1.37659
Rpl23a	1.0593e-07	0.460609	0.572	0.44	0.00162115	1.37612
Ptges3	2.5154e-06	0.460412	0.322	0.202	0.0384956	1.37593
Rnd1	4.91672e-05	0.460337	0.235	0.145	0.752456	1.37586
Gm14023	1.08777e-06	0.459864	0.174	0.084	0.0166472	1.37541
Sec31a	1.44342e-11	0.459675	0.136	0.032	2.209e-07	1.37523
Cybb	0.00650917	0.458911	0.303	0.234	1	1.3745
Nsmce2	2.1881e-07	0.458662	0.182	0.089	0.00334867	1.37427
Sp3os	1.13919e-07	0.458603	0.148	0.068	0.00174342	1.37421
N4bp2l2	2.14756e-06	0.45851	0.33	0.237	0.0328663	1.37412
Slc9a8	3.41275e-06	0.457984	0.22	0.12	0.0522287	1.37362
Med21	0.000321176	0.457213	0.193	0.151	1	1.37289
Rps3	2.21451e-10	0.457199	0.784	0.636	3.38909e-06	1.37287
Tardbp	1.95393e-06	0.456659	0.239	0.141	0.029903	1.37236
Cox8a	5.63738e-09	0.455986	0.864	0.768	8.62745e-05	1.37172
Tuba1c	4.03665e-09	0.454809	0.36	0.292	6.17769e-05	1.3706
Cox7b	9.43833e-07	0.454458	0.235	0.142	0.0144444	1.37027
Nfkbid	9.09664e-06	0.454275	0.326	0.213	0.139215	1.37009
Tmem134	5.61733e-08	0.454205	0.182	0.111	0.000859676	1.37003
4933433G15Rik	2.9785e-06	0.454192	0.231	0.121	0.045583	1.37002
Pdcd5	1.25378e-08	0.45295	0.163	0.066	0.000191878	1.36884
Abracl	7.70552e-07	0.452734	0.299	0.202	0.0117925	1.36863
Rps6	1.97075e-07	0.452726	0.519	0.374	0.00301603	1.36862
Gm46224	8.63108e-06	0.45246	0.167	0.085	0.13209	1.36837
Atp5o	6.30748e-08	0.451965	0.193	0.094	0.000965297	1.3679
Treml4	1.07564e-05	0.450935	0.186	0.099	0.164616	1.36693
Banf1	8.58903e-14	0.450822	0.121	0.019	1.31447e-09	1.36682
Aff1	2.64018e-06	0.450607	0.284	0.183	0.0404053	1.36662
Ifi30	7.84145e-07	0.450379	0.17	0.073	0.0120005	1.3664
Ndufb1-ps	1.31565e-06	0.449236	0.254	0.152	0.0201348	1.36532
Idnk	3.38685e-07	0.449129	0.163	0.081	0.00518324	1.36522
Ndufb5	2.23001e-08	0.448582	0.152	0.061	0.00034128	1.3647
Emc6	1.45339e-07	0.448559	0.17	0.079	0.00222427	1.36468
Tmbim4	1.91575e-07	0.447817	0.53	0.431	0.00293186	1.36398
Rps23	2.58931e-08	0.447167	0.731	0.613	0.000396268	1.36336
Utp3	6.41018e-07	0.446814	0.223	0.108	0.00981014	1.36303
Tasor	1.11484e-06	0.446591	0.136	0.055	0.0170615	1.36282
Luc7l2	5.57704e-08	0.44589	0.606	0.478	0.00085351	1.36215
Brk1	5.08243e-07	0.445424	0.458	0.367	0.00777815	1.36171
H2-Q4	2.00233e-05	0.442592	0.33	0.216	0.306436	1.35904
BC005537	6.97471e-06	0.441364	0.443	0.328	0.106741	1.35789
Abcc1	8.42292e-06	0.440988	0.25	0.188	0.128904	1.35753
Chmp5	1.19754e-06	0.440746	0.314	0.224	0.0183272	1.35731
Ost4	5.90286e-07	0.440586	0.439	0.302	0.00903373	1.35716
Gtf2h5	2.51029e-07	0.439814	0.193	0.116	0.00384175	1.35643
Calm2	4.56553e-10	0.439646	0.754	0.585	6.98709e-06	1.35627
Eif4ebp2	4.07238e-08	0.439326	0.178	0.091	0.000623237	1.35597
Polr2g	4.18844e-08	0.438452	0.14	0.052	0.000640999	1.35515
Eif4g2	2.79403e-06	0.437093	0.553	0.431	0.0427598	1.35387
Dnajc8	8.6708e-07	0.436753	0.333	0.229	0.0132698	1.35355
Bptf	1.05683e-05	0.436735	0.235	0.136	0.161737	1.35354
Snw1	1.43378e-06	0.434785	0.235	0.12	0.0219426	1.35171
Rpl4	2.26695e-06	0.433512	0.273	0.16	0.0346935	1.35052
Ppig	3.10844e-05	0.433439	0.242	0.154	0.475716	1.35045
Xrn2	8.24751e-06	0.432515	0.208	0.12	0.12622	1.34958
Supt16	4.2559e-06	0.432229	0.174	0.086	0.0651322	1.34932
Psma4	4.93251e-07	0.432193	0.197	0.095	0.00754872	1.34928
Mefv	1.92858e-05	0.431949	0.523	0.463	0.29515	1.34905
Rpl27a	1.96614e-09	0.429675	0.826	0.736	3.00898e-05	1.34693
Pdcd6	1.11699e-06	0.429266	0.295	0.201	0.0170943	1.34655
Eif6	2.46245e-09	0.429069	0.167	0.071	3.76854e-05	1.34636
Akr1a1	1.26908e-06	0.428896	0.277	0.184	0.019422	1.3462
Dnttip2	1.26804e-05	0.428849	0.235	0.144	0.194061	1.34616
Gng10	2.4866e-06	0.428474	0.216	0.123	0.0380549	1.34581
Ncf1	1.78721e-06	0.428192	0.602	0.544	0.0273515	1.34555
Atp6ap1	1.30753e-05	0.427951	0.307	0.213	0.200105	1.34532
Lsm1	1.28924e-07	0.427844	0.125	0.05	0.00197306	1.34522
Park7	6.05324e-08	0.427152	0.17	0.082	0.000926388	1.34458
Ndufb7	2.02134e-06	0.425756	0.261	0.163	0.0309345	1.34328
Sema4d	6.32999e-08	0.42569	0.583	0.411	0.000968742	1.34321
Chmp3	2.04359e-06	0.425562	0.269	0.168	0.0312751	1.3431
Ebna1bp2	1.61485e-09	0.425508	0.121	0.039	2.47136e-05	1.34304
Smc6	7.52396e-06	0.425077	0.201	0.103	0.115147	1.34264
Gls	1.92205e-05	0.424942	0.356	0.301	0.29415	1.34252
Pdap1	1.13891e-06	0.424517	0.155	0.068	0.0174299	1.34212
Aup1	2.78667e-06	0.424138	0.17	0.082	0.0426472	1.34177
Gsn	1.8041e-06	0.423208	0.477	0.431	0.02761	1.34091
Tsn	1.50404e-07	0.42292	0.148	0.059	0.00230178	1.34064
Nedd8	1.03376e-06	0.422332	0.333	0.216	0.0158207	1.34009
Dynlrb1	1.24789e-06	0.422206	0.231	0.126	0.0190978	1.33998
Rpl31	1.19074e-05	0.421911	0.337	0.236	0.182231	1.3397
Pdia3	7.9279e-05	0.421382	0.201	0.127	1	1.33921
Ndufa7	1.00961e-05	0.420458	0.375	0.264	0.15451	1.33835
Adam10	9.85326e-07	0.420447	0.174	0.1	0.0150794	1.33834
Uqcrb	6.11963e-06	0.420337	0.174	0.099	0.0936548	1.33824
4632427E13Rik	2.48715e-05	0.419982	0.311	0.211	0.380633	1.33791
Azi2	6.42566e-06	0.419554	0.341	0.233	0.0983384	1.33751
Aurkaip1	1.01328e-06	0.418538	0.246	0.16	0.0155073	1.33657
Zcchc7	5.50546e-06	0.417401	0.197	0.106	0.0842556	1.33552
Pgghg	3.81585e-05	0.416852	0.155	0.086	0.583978	1.33501
0610012G03Rik	2.22329e-06	0.415804	0.167	0.076	0.0340253	1.33404
Ddx17	1.33698e-06	0.415423	0.33	0.218	0.0204612	1.33369
Dbi	1.40374e-06	0.414611	0.242	0.135	0.0214829	1.33294
Snrpd3	3.86747e-08	0.414321	0.133	0.06	0.000591878	1.33267
Ndufa2	8.47583e-06	0.414319	0.33	0.25	0.129714	1.33267
Npm1	4.44673e-05	0.414157	0.39	0.282	0.680528	1.33252
Srp14	2.9958e-06	0.414124	0.314	0.23	0.0458478	1.33249
Bloc1s4	4.03111e-06	0.413226	0.163	0.081	0.0616921	1.33166
Rpl35	5.87769e-06	0.413148	0.254	0.143	0.0899522	1.33159
Nop10	5.83279e-07	0.413085	0.136	0.051	0.0089265	1.33153
Tgfb1	4.04767e-05	0.412617	0.212	0.147	0.619456	1.3311
Slc4a7	3.20262e-06	0.410994	0.129	0.05	0.049013	1.3296
Ralbp1	1.15371e-05	0.410265	0.258	0.174	0.176564	1.32893
Ninj1	3.64637e-11	0.409876	0.867	0.703	5.58041e-07	1.32857
Gtpbp4	5.20237e-06	0.409501	0.121	0.05	0.079617	1.32823
Pkib	4.71251e-07	0.407997	0.129	0.052	0.00721202	1.32684
Rheb	1.92196e-05	0.40777	0.33	0.246	0.294136	1.32663
Neurl3	4.36492e-06	0.407017	0.53	0.472	0.0668007	1.32594
Dnajb11	1.04746e-05	0.40669	0.148	0.081	0.160303	1.32564
Lamb3	8.85498e-06	0.406613	0.254	0.142	0.135517	1.32557
Grcc10	1.52289e-05	0.406475	0.235	0.154	0.233063	1.32544
Sap30l	1.58626e-07	0.406137	0.14	0.066	0.00242761	1.32513
Sf3b5	1.66124e-05	0.406135	0.303	0.198	0.254236	1.32513
Gnb1	4.65771e-06	0.405841	0.424	0.347	0.0712816	1.32486
Hexim1	1.8677e-05	0.405303	0.273	0.164	0.285833	1.32437
Eif3a	0.000114246	0.404824	0.348	0.246	1	1.32393
Psmb2	2.25856e-06	0.404785	0.208	0.111	0.034565	1.32389
Polr2k	1.34178e-06	0.404741	0.17	0.079	0.0205345	1.32385
Atp5e	5.56213e-06	0.404686	0.496	0.39	0.0851228	1.3238
Naa15	1.57748e-06	0.404676	0.121	0.042	0.0241417	1.32379
Rnps1	4.34296e-08	0.404348	0.155	0.054	0.000664646	1.32349
Ormdl1	1.73073e-09	0.403725	0.106	0.025	2.64871e-05	1.32292
Rrp1	7.08951e-07	0.403337	0.231	0.115	0.0108498	1.32256
Gm14010	5.8608e-05	0.403049	0.163	0.084	0.896937	1.3223
Hnrnpa0	7.0446e-06	0.402934	0.477	0.361	0.107811	1.32219
Btf3	2.33496e-07	0.402831	0.625	0.506	0.00357343	1.3221
Clic4	0.000214164	0.402773	0.231	0.158	1	1.32205
Rpl6	5.01148e-06	0.402518	0.5	0.375	0.0766956	1.32181
Dpf2	6.25901e-05	0.401987	0.182	0.101	0.957878	1.32133
Ciapin1	0.000111568	0.401514	0.318	0.241	1	1.32089
Erp29	1.80251e-05	0.401092	0.269	0.176	0.275857	1.32051
Mthfs	9.30381e-06	0.400942	0.208	0.122	0.142386	1.32037
Larp1	3.52938e-08	0.400632	0.117	0.033	0.000540137	1.32009
Chchd1	2.17656e-07	0.400156	0.117	0.043	0.00333101	1.31965
Aprt	6.31151e-06	0.400125	0.273	0.203	0.0965914	1.31962
Rpl5	2.63022e-05	0.399721	0.371	0.26	0.402528	1.31925
Dennd4a	1.99071e-05	0.399543	0.64	0.548	0.304659	1.31909
Ppp2r2a	2.49681e-05	0.398862	0.174	0.104	0.382112	1.31847
Cox6c	1.03539e-05	0.398532	0.314	0.23	0.158456	1.31817
Scamp2	1.9698e-05	0.398521	0.212	0.135	0.301458	1.31816
Rps21	5.05532e-07	0.398349	0.621	0.513	0.00773666	1.318
Krtcap2	1.55667e-07	0.397987	0.136	0.044	0.00238232	1.31767
Gng12	3.4248e-06	0.396874	0.394	0.317	0.0524131	1.31665
Cry1	1.19863e-05	0.396557	0.174	0.106	0.183438	1.31636
Sfr1	8.94182e-06	0.396533	0.189	0.13	0.136846	1.31634
Mat2a	5.35144e-05	0.396108	0.117	0.046	0.818984	1.31595
Acp2	8.71466e-08	0.395664	0.102	0.033	0.00133369	1.31555
Nus1	2.76551e-06	0.395087	0.14	0.056	0.0423233	1.31502
Mrps14	3.57548e-06	0.394501	0.133	0.066	0.0547191	1.31449
Timm17a	2.48061e-10	0.394023	0.125	0.028	3.79632e-06	1.31405
Rpl15	1.12492e-05	0.393923	0.439	0.342	0.172158	1.31396
Pde4b	6.47228e-06	0.393852	0.648	0.561	0.0990518	1.3139
Stk4	1.39787e-05	0.393802	0.212	0.143	0.21393	1.31385
Emc7	7.1136e-06	0.393675	0.182	0.09	0.108867	1.31374
Uqcr10	7.44352e-06	0.393527	0.239	0.161	0.113916	1.3136
Pnisr	1.58302e-05	0.392756	0.417	0.318	0.242266	1.3129
Rpl7l1	7.60599e-06	0.39136	0.125	0.062	0.116402	1.31163
Micos13	1.0046e-05	0.390438	0.201	0.124	0.153744	1.31079
H2-T22	1.04087e-05	0.390261	0.129	0.058	0.159295	1.31063
Mtf2	1.13364e-06	0.390076	0.117	0.042	0.0173493	1.31046
Ubl5	1.29912e-05	0.389158	0.572	0.477	0.198818	1.30963
Plin3	4.13734e-05	0.388477	0.189	0.116	0.633178	1.30901
Stub1	6.50443e-06	0.38819	0.148	0.066	0.0995438	1.30875
Sf3b4	5.30265e-08	0.388115	0.133	0.044	0.000811517	1.30868
Krcc1	1.4336e-05	0.387907	0.208	0.14	0.219398	1.30849
Lrrc41	2.25202e-06	0.387397	0.114	0.049	0.0344649	1.30803
Pip5k1c	1.81024e-05	0.38736	0.17	0.087	0.277039	1.308
Jak2	1.40373e-06	0.386715	0.379	0.337	0.0214827	1.30741
Purb	5.57169e-06	0.386171	0.348	0.28	0.0852691	1.30692
Cnih4	3.34129e-05	0.386091	0.299	0.19	0.51135	1.30685
Rps10	9.69344e-09	0.385833	0.867	0.772	0.000148348	1.30661
Mea1	1.85539e-07	0.385263	0.114	0.047	0.0028395	1.3061
Gsr	1.6723e-05	0.385232	0.28	0.215	0.255929	1.30607
Bzw1	1.13945e-05	0.385091	0.42	0.31	0.174382	1.30594
Il1bos	0.000109238	0.384349	0.174	0.111	1	1.30527
Dnajc2	2.82846e-05	0.383338	0.102	0.041	0.432867	1.30436
Itpr1	6.35627e-05	0.382752	0.133	0.069	0.972764	1.30383
Ints6	1.19602e-05	0.382034	0.117	0.042	0.183039	1.30318
B230219D22Rik	3.4205e-06	0.38123	0.129	0.061	0.0523473	1.30245
Kdm5a	0.000174603	0.380971	0.216	0.139	1	1.30222
Chchd2	1.66909e-07	0.380845	0.553	0.487	0.00255438	1.3021
Adss	1.88764e-05	0.380629	0.182	0.104	0.288884	1.30191
Arl4c	0.000386967	0.380597	0.189	0.144	1	1.30188
Maff	7.64035e-06	0.380447	0.614	0.475	0.116928	1.30175
Slfn1	0.000889658	0.379522	0.614	0.53	1	1.30091
Nfkbiz	7.81983e-13	0.379202	0.966	0.88	1.19675e-08	1.30062
Gbp2	0.00163668	0.379061	0.477	0.42	1	1.3005
Mpc2	9.27787e-05	0.378976	0.208	0.145	1	1.30042
Ube2s	4.59637e-05	0.378525	0.341	0.237	0.703428	1.30001
Casp3	4.12554e-05	0.378491	0.201	0.141	0.631372	1.29998
Znrd1	1.69931e-05	0.378032	0.242	0.137	0.260062	1.29957
Mycbp2	5.81065e-05	0.377727	0.284	0.201	0.889261	1.29929
Vps28	7.65674e-07	0.377624	0.292	0.243	0.0117179	1.2992
Rela	3.99016e-05	0.377181	0.235	0.166	0.610654	1.2988
Icosl	4.7694e-06	0.377034	0.129	0.053	0.0729908	1.29867
Tra2b	1.75578e-05	0.376859	0.466	0.356	0.268704	1.29851
Slc39a7	4.43352e-06	0.376572	0.148	0.064	0.0678506	1.29825
Med12l	1.82672e-05	0.376494	0.129	0.053	0.279561	1.29818
Ostc	1.51684e-05	0.376266	0.212	0.132	0.232137	1.29798
Tprgl	8.48515e-06	0.375518	0.246	0.186	0.129857	1.2973
Psmb4	1.56766e-06	0.375469	0.235	0.161	0.0239915	1.29726
Dync1h1	8.80433e-07	0.374569	0.133	0.053	0.0134741	1.29645
Tmed2	6.46536e-05	0.37455	0.417	0.323	0.989458	1.29644
Selenos	3.29766e-05	0.374376	0.208	0.111	0.504674	1.29628
Adgre5	0.000832297	0.373899	0.333	0.269	1	1.29585
Laptm5	2.48653e-06	0.373765	0.674	0.582	0.0380538	1.29573
Lrif1	0.00147632	0.373409	0.216	0.156	1	1.29541
Sf3b2	3.5433e-05	0.373397	0.42	0.321	0.542267	1.2954
Arglu1	7.89175e-05	0.372977	0.182	0.123	1	1.29502
Acsl1	0.0445234	0.372779	0.261	0.226	1	1.29484
Rpl13a	2.80418e-05	0.372668	0.591	0.515	0.429152	1.29474
Atp6v1f	1.22171e-06	0.372667	0.602	0.496	0.018697	1.29474
Lamtor5	6.96781e-06	0.37241	0.152	0.082	0.106635	1.29451
Junb	2.38166e-08	0.371975	0.977	0.917	0.00036449	1.29412
Atp5g2	0.000134906	0.371723	0.205	0.124	1	1.2939
Rasgef1b	0.000118437	0.371603	0.133	0.073	1	1.29379
Arl1	4.19766e-05	0.371566	0.201	0.134	0.64241	1.29376
Ndufb4	2.4957e-06	0.371367	0.144	0.076	0.0381941	1.29358
Bax	0.000207074	0.370804	0.345	0.249	1	1.29307
Mrfap1	4.19525e-05	0.370727	0.322	0.208	0.642042	1.293
Csgalnact2	7.72707e-05	0.370697	0.125	0.068	1	1.29298
H2afy	1.67879e-05	0.369909	0.258	0.176	0.256922	1.29227
Cd14	1.21659e-05	0.369742	0.943	0.914	0.186186	1.29212
Pin4	2.17129e-06	0.369538	0.11	0.05	0.0332294	1.29194
Grpel1	2.04515e-05	0.368435	0.205	0.114	0.31299	1.29095
2900097C17Rik	6.62929e-05	0.368126	0.174	0.098	1	1.29067
U2af2	1.25954e-05	0.36808	0.136	0.063	0.192759	1.29063
Tmem258	2.71876e-05	0.367791	0.22	0.14	0.416079	1.29038
Egr2	0.000225639	0.367652	0.114	0.054	1	1.29025
Ndufs5	1.25841e-05	0.367545	0.216	0.13	0.192587	1.29016
BC005624	3.38555e-05	0.367389	0.371	0.277	0.518124	1.29002
Hspd1	2.10129e-05	0.366913	0.114	0.043	0.321582	1.28959
Nabp1	0.00171467	0.366625	0.235	0.184	1	1.28933
Srgap2	5.53238e-06	0.3663	0.114	0.043	0.0846675	1.28904
Dhx40	0.000281619	0.36583	0.311	0.32	1	1.28862
Pitpna	5.51746e-05	0.365727	0.409	0.307	0.844392	1.28853
Taf12	5.27004e-05	0.365117	0.178	0.114	0.806527	1.28799
Dtx4	5.16635e-05	0.363942	0.133	0.07	0.790658	1.28694
Csf1	8.47e-05	0.363741	0.697	0.578	1	1.28676
Gm17056	2.17751e-06	0.363445	0.258	0.134	0.0333247	1.28649
Eml4	0.000141819	0.361468	0.152	0.109	1	1.28473
Tmed7	0.000141515	0.361411	0.322	0.223	1	1.28468
Pdzd8	0.000226328	0.360537	0.189	0.115	1	1.2839
Jtb	2.71544e-05	0.360375	0.136	0.06	0.415572	1.28376
Cmtm7	2.10302e-05	0.35999	0.22	0.158	0.321846	1.28342
Gbp3	0.000233821	0.359866	0.201	0.112	1	1.28331
Rnf4	5.30255e-05	0.359696	0.189	0.118	0.811503	1.28316
Zfp869	0.00224412	0.359665	0.239	0.173	1	1.28313
Tuba1b	1.98497e-05	0.359619	0.148	0.073	0.30378	1.28309
Aim2	0.000562635	0.359243	0.197	0.123	1	1.28275
Atp5a1	0.000178685	0.359075	0.25	0.171	1	1.2826
Pnn	2.6938e-05	0.358671	0.121	0.05	0.41226	1.28224
Ptpn6	0.000147962	0.358609	0.33	0.256	1	1.28219
Slfn2	3.10766e-12	0.357898	0.989	0.905	4.75597e-08	1.28156
Ube2f	6.53891e-05	0.357301	0.193	0.127	1	1.28103
Mob1a	0.000417675	0.357183	0.258	0.179	1	1.28092
Cdk12	0.000441934	0.35716	0.261	0.209	1	1.2809
Kdm1a	0.000269604	0.355988	0.17	0.108	1	1.27986
Srp19	4.64456e-05	0.355889	0.163	0.116	0.710803	1.27977
Tmem179b	7.51429e-05	0.35502	0.208	0.118	1	1.279
Ttc14	0.000416048	0.354842	0.231	0.16	1	1.27885
Rpl36a	0.000149583	0.354255	0.159	0.093	1	1.27833
Vrk3	3.1322e-05	0.353903	0.14	0.092	0.479352	1.27801
Gm16286	0.000152032	0.353779	0.258	0.185	1	1.2779
Ndufaf8	5.84088e-07	0.353741	0.11	0.034	0.00893888	1.27787
Suds3	7.27021e-05	0.353731	0.22	0.151	1	1.27786
Exosc5	4.93005e-06	0.35333	0.11	0.042	0.0754495	1.27751
Cox4i1	2.3376e-05	0.353293	0.606	0.496	0.357747	1.27747
Degs1	9.21439e-05	0.353274	0.25	0.196	1	1.27746
Vgll4	3.2511e-05	0.352929	0.163	0.077	0.497548	1.27715
Gm19705	0.000289699	0.352923	0.136	0.09	1	1.27715
Diaph2	8.21036e-05	0.352139	0.201	0.144	1	1.27645
Ythdf2	5.78736e-06	0.352127	0.129	0.048	0.0885698	1.27644
Elk3	2.9634e-06	0.352044	0.106	0.037	0.0453519	1.27637
Smdt1	0.000166945	0.351591	0.242	0.172	1	1.27597
Nsd2	8.5749e-06	0.351584	0.106	0.036	0.13123	1.27596
Gtf2f2	4.21958e-06	0.351455	0.129	0.048	0.0645765	1.27585
Trip11	0.000454461	0.35144	0.258	0.179	1	1.27583
Stk24	2.98954e-05	0.350841	0.261	0.201	0.457519	1.2753
Med13l	0.000227674	0.350728	0.367	0.301	1	1.2752
Slc25a39	3.86919e-06	0.350317	0.121	0.046	0.0592141	1.27484
Txnl4a	0.00124691	0.349577	0.231	0.156	1	1.27419
Acsl4	3.85511e-05	0.34939	0.129	0.091	0.589986	1.27402
Cenpb	7.7582e-06	0.34853	0.167	0.096	0.118732	1.27326
Rnf216	0.000202615	0.348014	0.193	0.121	1	1.27281
Rbis	1.57661e-06	0.346464	0.117	0.042	0.0241285	1.27144
Ubash3b	8.56432e-05	0.34633	0.144	0.073	1	1.27132
Rpl24	0.000146679	0.344894	0.595	0.521	1	1.27006
Slc48a1	7.38507e-08	0.344736	0.114	0.033	0.00113021	1.26992
Dlg1	2.24327e-05	0.344585	0.121	0.05	0.34331	1.26979
Rnf19b	0.000196734	0.344569	0.428	0.352	1	1.26977
Ptp4a2	0.000511608	0.344442	0.314	0.241	1	1.26966
Tsg101	4.00017e-05	0.344395	0.129	0.078	0.612186	1.26962
Igsf8	6.83151e-06	0.344311	0.102	0.04	0.10455	1.26954
Tgfbr1	0.000585305	0.344282	0.216	0.142	1	1.26952
Uqcrfs1	7.75383e-05	0.343705	0.189	0.124	1	1.26901
H2-T23	4.09623e-05	0.34359	0.568	0.514	0.626887	1.26891
Cyba	1.35036e-05	0.34341	0.803	0.706	0.206659	1.26875
Ndufc1	7.01693e-05	0.343267	0.121	0.055	1	1.26863
Raly	0.000176964	0.343008	0.261	0.195	1	1.2684
Rtn3	2.34692e-06	0.342921	0.273	0.235	0.0359173	1.26832
Psmd11	0.000135848	0.342371	0.258	0.171	1	1.26784
Arhgef2	0.000148507	0.34214	0.159	0.098	1	1.26764
Stip1	5.67276e-07	0.342103	0.102	0.033	0.0086816	1.2676
Git2	0.00291699	0.341959	0.352	0.279	1	1.26748
Uqcc2	4.76684e-06	0.341917	0.106	0.05	0.0729517	1.26744
Irak3	0.000372483	0.34095	0.284	0.226	1	1.26659
Gm49774	0.00159222	0.340869	0.129	0.068	1	1.26652
Eif3g	7.48542e-06	0.340791	0.11	0.042	0.114557	1.26645
Rab11fip1	0.000230009	0.339971	0.689	0.594	1	1.26573
Ptgs2os2	0.0123784	0.339704	0.197	0.145	1	1.2655
Hmgb1	0.000196354	0.33959	0.174	0.121	1	1.2654
Sbds	0.000674241	0.338944	0.212	0.134	1	1.26483
Pcbd2	7.0244e-06	0.338693	0.148	0.061	0.107501	1.26461
Rpl37a	3.06818e-05	0.338454	0.75	0.65	0.469554	1.2644
8030462N17Rik	8.36138e-05	0.338407	0.102	0.044	1	1.26436
Zc3h18	0.000168614	0.338372	0.14	0.073	1	1.26433
Prnp	0.000190628	0.338188	0.155	0.103	1	1.26417
B2m	6.84283e-06	0.337658	0.928	0.897	0.104723	1.2637
Skil	0.000350493	0.337528	0.686	0.626	1	1.26359
Rpl27	3.34589e-05	0.336799	0.644	0.535	0.512055	1.26295
Slc25a37	0.00048577	0.336716	0.223	0.18	1	1.26288
Arl8a	0.00103133	0.336019	0.178	0.121	1	1.26227
Ebi3	0.000171667	0.335641	0.174	0.106	1	1.26194
Cd80	0.00121726	0.33511	0.14	0.088	1	1.26147
Olr1	0.0022485	0.335103	0.174	0.121	1	1.26147
Rp9	0.000247975	0.334635	0.186	0.134	1	1.26106
Arpc1a	1.42339e-07	0.334318	0.17	0.137	0.00217835	1.26078
Surf4	0.000403932	0.333862	0.318	0.234	1	1.26038
Sp4	0.000777281	0.332354	0.201	0.133	1	1.25907
Timm13	1.51281e-05	0.331939	0.117	0.058	0.231521	1.2587
Serp1	1.74473e-05	0.331099	0.432	0.371	0.267013	1.25797
Cox14	4.28493e-05	0.33095	0.208	0.154	0.655765	1.25784
Abcf1	0.000197619	0.330279	0.14	0.072	1	1.25726
Sirt7	8.59506e-05	0.330166	0.155	0.094	1	1.25716
Rpl7	0.000398939	0.330094	0.553	0.451	1	1.2571
Ndufa1	1.42774e-05	0.329923	0.167	0.109	0.218501	1.25695
Bcap31	0.000100415	0.329524	0.144	0.091	1	1.2566
Tet3	0.00153172	0.329437	0.144	0.083	1	1.25652
Gtf2f1	0.000152465	0.329181	0.17	0.13	1	1.2563
Zbp1	0.00233444	0.328384	0.28	0.234	1	1.25561
Ranbp1	8.49319e-05	0.328221	0.11	0.048	1	1.25546
Slc9a3r1	0.000108258	0.328203	0.375	0.316	1	1.25545
Nek7	5.2225e-05	0.327789	0.106	0.048	0.799252	1.25509
Srsf10	0.000664539	0.32756	0.144	0.082	1	1.25489
Aco2	1.60811e-05	0.327272	0.102	0.051	0.246105	1.25464
Supt6	0.000893267	0.327132	0.197	0.14	1	1.25452
Smc3	5.56006e-05	0.327055	0.125	0.053	0.850911	1.25445
Med8	0.000120388	0.326893	0.129	0.071	1	1.25431
Ccdc71l	0.00287205	0.326431	0.205	0.141	1	1.25391
Atp6v1e1	0.000118553	0.326279	0.443	0.365	1	1.25378
Glud1	0.000259944	0.325568	0.205	0.143	1	1.25316
Aph1a	4.53873e-05	0.324937	0.11	0.058	0.694608	1.25261
Os9	0.000167321	0.324908	0.22	0.159	1	1.25258
Trpm7	0.0013991	0.324878	0.402	0.31	1	1.25256
Dnajc14	0.000337583	0.324519	0.129	0.076	1	1.25225
Bcor	0.000298619	0.324507	0.117	0.064	1	1.25224
Edf1	0.000587918	0.324233	0.25	0.194	1	1.252
Rbms1	0.000413697	0.324001	0.58	0.499	1	1.2518
Pdia6	9.26045e-05	0.323088	0.208	0.112	1	1.25101
Rps13	1.53604e-05	0.322991	0.78	0.688	0.235075	1.25092
Trappc4	6.08301e-05	0.322991	0.155	0.106	0.930944	1.25092
Hspa4l	0.00207631	0.32271	0.473	0.438	1	1.25068
Tbrg1	0.000481104	0.322387	0.205	0.143	1	1.2504
Arfgef1	0.000477944	0.322226	0.269	0.209	1	1.25026
Tab2	0.000480672	0.322178	0.333	0.262	1	1.25022
Ikbkb	0.00141311	0.321972	0.159	0.106	1	1.25004
Hdac4	4.46627e-06	-0.324045	0.038	0.126	0.0683518	0.798827
R3hdm4	0.00172205	-0.324621	0.098	0.18	1	0.798508
Rnf19a	7.55291e-06	-0.324748	0.133	0.25	0.11559	0.798438
Zyx	0.0442024	-0.324774	0.36	0.414	1	0.798423
Ppt1	0.00188039	-0.325051	0.178	0.272	1	0.79827
Saraf	6.62595e-05	-0.325167	0.114	0.218	1	0.798206
Pgm2	0.000251598	-0.325882	0.091	0.182	1	0.79781
mt-Nd2	0.000770689	-0.328045	0.708	0.794	1	0.796615
Kctd20	0.000524526	-0.328292	0.076	0.158	1	0.796479
Galnt11	0.0168515	-0.328318	0.087	0.138	1	0.796465
Adam19	2.16375e-06	-0.329511	0.027	0.11	0.033114	0.795806
Ftl1	0.00390924	-0.329718	1	0.997	1	0.795692
Slc3a2	0.00330471	-0.330138	0.36	0.468	1	0.79546
Cpne2	0.0017424	-0.330168	0.231	0.33	1	0.795444
Rac2	0.000208023	-0.331677	0.542	0.563	1	0.794612
Lrrfip2	0.0077152	-0.332253	0.299	0.396	1	0.794295
Ogfrl1	0.0157335	-0.332746	0.25	0.335	1	0.794024
Washc4	0.000426447	-0.333239	0.114	0.208	1	0.793752
Fmnl1	5.94724e-06	-0.333372	0.121	0.238	0.0910166	0.793679
Vegfa	0.178263	-0.333498	0.273	0.323	1	0.79361
Fam50a	0.0342735	-0.333847	0.201	0.269	1	0.793418
Capza1	1.57904e-05	-0.333919	0.22	0.354	0.241657	0.793378
Ugp2	0.00136444	-0.334416	0.178	0.276	1	0.793105
Ap3s1	1.28857e-05	-0.334728	0.246	0.387	0.197203	0.792934
Flot1	0.000288686	-0.336157	0.148	0.254	1	0.792149
Ifrd1	0.000824903	-0.336442	0.894	0.83	1	0.791992
Igfbp6	2.81325e-05	-0.337321	0.292	0.431	0.430539	0.79151
C1qa	0.0612335	-0.33823	0.121	0.171	1	0.791011
Map2k3	4.61317e-05	-0.33921	0.239	0.369	0.705999	0.790474
mt-Atp6	5.35716e-07	-0.33965	0.947	0.979	0.0081986	0.790233
Adipor1	0.000643564	-0.339688	0.545	0.659	1	0.790212
Ulk1	0.000111339	-0.339972	0.038	0.113	1	0.790057
Xpo6	0.000164828	-0.340226	0.072	0.16	1	0.789918
Arg2	3.32509e-05	-0.34095	0.557	0.696	0.508872	0.789521
Sdcbp	0.000100811	-0.341127	0.852	0.907	1	0.789424
Pip4p1	0.00258244	-0.341392	0.083	0.158	1	0.789279
Ubxn4	0.000889406	-0.34652	0.277	0.39	1	0.786479
Ubap1	0.00127079	-0.347285	0.129	0.22	1	0.786062
Lyn	0.000379564	-0.348327	0.295	0.419	1	0.785494
Ss18l2	0.000436778	-0.34873	0.064	0.144	1	0.785275
mt-Nd1	0.00256305	-0.350216	0.723	0.805	1	0.784467
Lgals8	5.06142e-06	-0.350441	0.068	0.17	0.0774599	0.784345
Sh3glb1	0.000183357	-0.350824	0.58	0.699	1	0.784136
Rgs1	0.708784	-0.352565	0.148	0.148	1	0.78319
Arpc3	2.51999e-06	-0.35324	0.735	0.776	0.0385659	0.782824
Msrb1	4.46101e-07	-0.353504	0.814	0.885	0.00682713	0.782681
Fam107b	0.00843073	-0.353957	0.208	0.296	1	0.782435
Stat6	1.47934e-05	-0.354789	0.189	0.316	0.226399	0.781984
Fgd3	0.000188121	-0.356354	0.125	0.229	1	0.781136
Lamp2	0.00250602	-0.356694	0.538	0.635	1	0.780952
Rgs2	0.0326916	-0.356737	0.227	0.302	1	0.780929
Rnh1	0.0467667	-0.357153	0.337	0.41	1	0.780704
Csnk1e	0.00234739	-0.358566	0.182	0.278	1	0.779939
Ypel5	4.70294e-05	-0.358764	0.174	0.295	0.719738	0.779833
Cebpb	6.6281e-09	-0.35999	0.985	0.988	0.000101436	0.77917
Mrpl45	0.0308673	-0.361745	0.14	0.204	1	0.778223
Tspan13	0.00149958	-0.363562	0.288	0.399	1	0.777243
N4bp2	0.00271013	-0.363883	0.212	0.311	1	0.777071
Sesn2	3.17886e-05	-0.364462	0.068	0.165	0.486492	0.776758
Tbc1d20	0.00022623	-0.364718	0.148	0.255	1	0.776621
Ube2h	0.00344881	-0.364752	0.242	0.342	1	0.776603
Eno1	0.00372507	-0.364912	0.504	0.602	1	0.776516
Zfyve16	0.00153759	-0.366053	0.068	0.141	1	0.775902
F3	0.0165831	-0.3673	0.163	0.234	1	0.775232
Plekhf2	0.0120319	-0.368098	0.133	0.206	1	0.774803
Tmem33	0.000608426	-0.369106	0.155	0.256	1	0.774262
Preb	0.00066449	-0.369695	0.091	0.176	1	0.773946
Arhgap15	2.14797e-07	-0.372916	0.019	0.11	0.00328725	0.77222
Tes	5.61033e-05	-0.373662	0.364	0.505	0.858604	0.771821
Ube2a	0.000458127	-0.373994	0.152	0.254	1	0.771644
Hmgb2	0.000170238	-0.374096	0.67	0.754	1	0.771589
Itgav	0.00384467	-0.374232	0.076	0.144	1	0.771516
Ier5	0.000128816	-0.375149	0.788	0.834	1	0.771026
Arid4b	8.36521e-05	-0.375253	0.295	0.428	1	0.77097
Anxa11	4.16763e-05	-0.375333	0.091	0.195	0.637814	0.770927
Tyrobp	9.60919e-11	-0.375517	0.932	0.955	1.47059e-06	0.770829
Ilf3	0.00269194	-0.3762	0.045	0.1	1	0.770465
Ctsl	0.0138328	-0.376426	0.398	0.49	1	0.770344
Cd300lf	0.00208426	-0.377267	0.727	0.784	1	0.769895
Id2	0.0320052	-0.378194	0.417	0.501	1	0.7694
Carhsp1	7.26658e-06	-0.380258	0.125	0.246	0.111208	0.7683
Arl5b	3.89692e-05	-0.381722	0.212	0.342	0.596384	0.767521
mt-Co3	1.20839e-08	-0.382225	0.977	0.991	0.000184932	0.767254
Mrgpra2b	9.19005e-08	-0.382283	0.136	0.28	0.00140645	0.767223
Alkbh5	0.0433777	-0.383495	0.322	0.384	1	0.766578
Svil	6.00846e-05	-0.384948	0.14	0.252	0.919535	0.765807
Rnf11	0.000453873	-0.388006	0.201	0.313	1	0.764185
Rassf1	0.000222123	-0.388268	0.049	0.127	1	0.764046
mt-Co2	6.46125e-11	-0.388378	0.951	0.979	9.8883e-07	0.763988
Rlf	8.19397e-06	-0.389384	0.447	0.602	0.1254	0.763455
Atp6v0d1	0.000559014	-0.389393	0.254	0.371	1	0.763451
Pla2g7	3.04089e-05	-0.39105	0.481	0.611	0.465377	0.762574
A530032D15Rik	1.544e-06	-0.393117	0.03	0.122	0.0236293	0.761483
Atp8a1	1.37789e-05	-0.396222	0.03	0.111	0.210872	0.759846
Kras	1.42001e-07	-0.397186	0.265	0.435	0.00217318	0.759338
Stat3	1.20871e-05	-0.397247	0.299	0.448	0.184981	0.759306
Rab9	0.0123767	-0.397942	0.258	0.341	1	0.75894
Ripor2	9.96375e-06	-0.398007	0.08	0.186	0.152485	0.758906
Sephs2	3.04419e-05	-0.398214	0.17	0.291	0.465883	0.758797
Trpm2	2.90874e-06	-0.399013	0.027	0.113	0.0445154	0.758377
Nup98	0.000115212	-0.400512	0.144	0.256	1	0.757589
Pcyt1a	5.20304e-05	-0.402093	0.072	0.168	0.796274	0.75676
Cdc42ep2	0.00189097	-0.402191	0.318	0.425	1	0.756708
Nfe2l2	9.05455e-07	-0.404129	0.345	0.512	0.0138571	0.755693
Smchd1	0.00253148	-0.405263	0.246	0.349	1	0.755099
Pmaip1	0.0171515	-0.406041	0.136	0.203	1	0.754691
Pten	0.000135587	-0.409288	0.235	0.361	1	0.752995
Nktr	0.0175756	-0.409452	0.697	0.758	1	0.752909
Baz2b	1.66191e-05	-0.409561	0.348	0.498	0.254338	0.752852
Ccr1	4.29779e-08	-0.409576	0.742	0.864	0.000657734	0.752845
Sorbs1	3.12244e-05	-0.41033	0.155	0.277	0.477858	0.752451
Synj1	2.72353e-05	-0.411742	0.098	0.208	0.416809	0.751715
Rest	0.00824853	-0.412298	0.25	0.328	1	0.751426
Ccpg1	0.00872459	-0.412346	0.273	0.361	1	0.751401
Trim30b	3.61219e-06	-0.413464	0.106	0.228	0.0552809	0.750819
Slc28a2	1.89768e-06	-0.417031	0.027	0.115	0.0290421	0.748964
Rab7	7.81768e-06	-0.419151	0.731	0.81	0.119642	0.747865
Zcchc8	2.24255e-06	-0.419576	0.023	0.107	0.03432	0.747644
Klf2	0.612515	-0.41958	0.67	0.686	1	0.747642
Nsd3	1.46218e-06	-0.420831	0.273	0.432	0.0223772	0.746994
Isg20	1.00154e-06	-0.421407	0.163	0.303	0.0153276	0.746696
Samsn1	5.76586e-07	-0.421594	0.545	0.706	0.00882408	0.746599
Foxo3	1.75605e-05	-0.423005	0.053	0.147	0.268746	0.74587
Pik3ap1	0.000259434	-0.424531	0.572	0.681	1	0.745081
Pkm	9.01628e-08	-0.425566	0.818	0.887	0.00137985	0.744546
Sgms2	7.72263e-08	-0.426069	0.348	0.531	0.00118187	0.744287
H2-Ab1	0.00216128	-0.426156	0.152	0.243	1	0.744242
Trp53inp1	0.0098662	-0.426302	0.08	0.14	1	0.744167
Zfp36l2	0.0260556	-0.43121	0.564	0.636	1	0.741639
Prkar1a	0.000177416	-0.431726	0.277	0.404	1	0.741375
Cnn2	1.17972e-07	-0.433415	0.076	0.203	0.00180545	0.740507
Ctsb	3.77256e-05	-0.433844	0.799	0.837	0.577352	0.740287
Dgat2	1.16029e-05	-0.43603	0.11	0.228	0.17757	0.739166
Azin1	5.16633e-05	-0.436279	0.205	0.333	0.790655	0.739038
Slc40a1	2.1689e-06	-0.44078	0.121	0.249	0.0331929	0.736736
Atp6v1h	0.00107866	-0.441771	0.155	0.253	1	0.73623
Fnip2	7.32141e-05	-0.443236	0.235	0.365	1	0.735483
Rnf114	5.29397e-07	-0.443723	0.091	0.219	0.0081019	0.735235
Snap23	2.29124e-08	-0.44501	0.621	0.776	0.000350652	0.734579
Fem1c	1.15168e-05	-0.446319	0.352	0.504	0.176253	0.733913
Gm42418	0.00252782	-0.446463	1	0.993	1	0.73384
Samd9l	8.79621e-06	-0.447141	0.205	0.344	0.134617	0.733495
Sri	7.75985e-06	-0.448938	0.273	0.422	0.118757	0.732582
Id1	0.000837765	-0.451148	0.102	0.19	1	0.731461
Mpp1	2.3644e-07	-0.451845	0.174	0.326	0.00361848	0.731107
Lasp1	0.000154927	-0.454124	0.235	0.36	1	0.729953
Flna	3.30124e-08	-0.455146	0.034	0.145	0.000505222	0.729437
Pfkfb4	2.84777e-08	-0.456602	0.023	0.124	0.000435822	0.7287
Tnfrsf23	0.000509355	-0.458236	0.375	0.494	1	0.727876
Phf23	6.86365e-07	-0.459376	0.038	0.139	0.0105041	0.727301
Vps4b	2.54924e-05	-0.459535	0.42	0.564	0.390136	0.727221
St8sia4	9.9613e-05	-0.460098	0.03	0.1	1	0.726937
Nceh1	0.0170634	-0.461461	0.136	0.201	1	0.72625
Tnfrsf26	0.000407454	-0.462404	0.144	0.247	1	0.725776
Dstn	2.12807e-05	-0.467853	0.311	0.453	0.325679	0.72304
Ttc7	5.62661e-07	-0.469387	0.091	0.218	0.00861096	0.722272
Hcar2	3.78219e-06	-0.469882	0.852	0.898	0.0578827	0.722023
Tbc1d1	8.43443e-06	-0.470847	0.061	0.161	0.129081	0.721541
Lyz2	0.167946	-0.471343	0.477	0.523	1	0.721293
Clk4	0.000150166	-0.472733	0.193	0.311	1	0.720598
Sell	1.79826e-07	-0.474087	0.239	0.407	0.00275206	0.719922
Napa	7.74172e-05	-0.475111	0.208	0.335	1	0.719412
Plaur	0.000255783	-0.475551	0.545	0.645	1	0.719192
Osbpl9	6.05851e-05	-0.476469	0.47	0.598	0.927194	0.718735
Gm50022	8.08747e-09	-0.478457	0.053	0.182	0.000123771	0.717745
Kdm3a	2.20594e-05	-0.47924	0.167	0.295	0.337598	0.717356
Nrd1	6.79676e-06	-0.479842	0.178	0.316	0.104018	0.717056
Sde2	1.79976e-05	-0.48067	0.356	0.505	0.275435	0.716645
AB124611	7.24801e-08	-0.4821	0.106	0.25	0.00110923	0.715935
Etf1	1.9285e-06	-0.48538	0.564	0.709	0.0295138	0.714309
Fpr1	1.15e-08	-0.48586	0.148	0.31	0.000175996	0.714071
Iqgap1	1.77507e-08	-0.487246	0.652	0.769	0.000271656	0.713386
Jdp2	0.000185323	-0.48975	0.277	0.403	1	0.712149
Ly6g	0.00110271	-0.489805	0.068	0.144	1	0.712121
Nbr1	3.07196e-06	-0.491098	0.045	0.14	0.0470132	0.711484
Ctnnb1	3.19452e-05	-0.493816	0.383	0.523	0.488889	0.710144
Fnip1	0.000210666	-0.497669	0.417	0.538	1	0.70825
March7	1.14302e-06	-0.500059	0.458	0.621	0.0174927	0.707078
Por	1.68089e-08	-0.501551	0.14	0.302	0.000257244	0.706347
Flcn	1.80705e-06	-0.503968	0.064	0.176	0.0276552	0.705165
Ahi1	0.000294456	-0.504154	0.087	0.176	1	0.705074
Atg12	3.5171e-05	-0.504946	0.121	0.236	0.538257	0.704687
Map3k8	3.40442e-06	-0.504984	0.265	0.42	0.0521013	0.704668
Cd33	6.51468e-06	-0.507592	0.439	0.58	0.0997007	0.703396
Srgn	5.70369e-17	-0.508407	1	0.997	8.72893e-13	0.702998
Lsp1	0.000156424	-0.511804	0.364	0.483	1	0.701345
Qsox1	6.41957e-08	-0.512366	0.129	0.28	0.000982451	0.701072
Fam162a	1.20959e-05	-0.514832	0.402	0.555	0.185116	0.699875
AY036118	0.10475	-0.515246	0.273	0.323	1	0.699673
Anxa2	2.01951e-05	-0.517307	0.47	0.575	0.309066	0.698675
Rnasel	1.37175e-06	-0.517398	0.163	0.306	0.0209933	0.698631
Plin2	0.000677006	-0.517735	0.64	0.72	1	0.698468
Tnfrsf1a	1.05499e-10	-0.517789	0.117	0.293	1.61456e-06	0.698442
Kdm7a	3.81047e-05	-0.518051	0.273	0.411	0.583154	0.698314
Klra17	5.52673e-11	-0.518667	0.015	0.135	8.4581e-07	0.698017
Lgals9	2.76667e-08	-0.520797	0.129	0.286	0.00042341	0.696987
Cd68	1.58632e-05	-0.520869	0.201	0.337	0.24277	0.696952
Myl6	8.9345e-11	-0.522083	0.667	0.748	1.36734e-06	0.696366
Plekhm2	1.40605e-05	-0.52219	0.117	0.236	0.215181	0.696314
Upp1	2.09844e-05	-0.525065	0.667	0.736	0.321145	0.694928
G0s2	5.87183e-05	-0.526873	0.807	0.852	0.898625	0.694057
Arpc5	3.08931e-08	-0.530825	0.511	0.66	0.000472788	0.692159
Prr13	2.45051e-05	-0.532884	0.231	0.367	0.375026	0.691172
Pfkl	4.59395e-06	-0.534499	0.212	0.355	0.0703059	0.690398
Seh1l	5.08882e-05	-0.535383	0.125	0.228	0.778793	0.689975
Dedd2	9.86568e-05	-0.535978	0.288	0.409	1	0.689691
Hcls1	1.13656e-09	-0.537073	0.163	0.346	1.73939e-05	0.689168
Fth1	1.40333e-20	-0.53758	1	1	2.14766e-16	0.688925
Lrrfip1	3.42492e-06	-0.542141	0.375	0.525	0.052415	0.686751
Hgsnat	5.75637e-09	-0.545056	0.027	0.14	8.80955e-05	0.685365
Per1	7.51604e-07	-0.545661	0.133	0.273	0.0115025	0.685078
Kmt2e	1.99531e-06	-0.547618	0.299	0.46	0.0305363	0.684149
Ist1	7.95093e-07	-0.549214	0.155	0.301	0.0121681	0.683393
Msra	2.73535e-10	-0.550003	0.125	0.302	4.18619e-06	0.683019
Rdh12	3.90927e-09	-0.554072	0.076	0.221	5.98275e-05	0.681095
Dnajc5	1.39335e-07	-0.555627	0.223	0.393	0.00213238	0.680361
mt-Co1	5.92609e-25	-0.560257	0.962	0.991	9.06929e-21	0.678181
Nudt4	5.16535e-08	-0.560972	0.496	0.661	0.000790506	0.677845
Ctsd	7.12068e-11	-0.562962	0.72	0.816	1.08975e-06	0.676911
Jmy	1.22997e-05	-0.566696	0.087	0.193	0.188234	0.675161
Litaf	9.32902e-13	-0.567518	0.739	0.871	1.42771e-08	0.674777
Impact	3.90255e-08	-0.567945	0.038	0.153	0.000597246	0.674577
Stfa2l1	1.70909e-09	-0.567954	0.432	0.626	2.61559e-05	0.674573
Vps37b	1.21792e-06	-0.571673	0.189	0.341	0.0186391	0.672836
Fam13b	2.01486e-06	-0.57361	0.11	0.238	0.0308354	0.671933
Gm5150	9.59846e-05	-0.574655	0.242	0.345	1	0.671447
Atp7a	3.92587e-09	-0.574756	0.091	0.245	6.00815e-05	0.6714
Tnfaip6	7.57729e-08	-0.577542	0.049	0.168	0.00115963	0.670105
Hilpda	0.00903598	-0.577832	0.705	0.724	1	0.66997
Fbxl5	1.07216e-09	-0.578884	0.58	0.754	1.64083e-05	0.669481
Tatdn2	1.22099e-05	-0.582103	0.201	0.337	0.18686	0.667989
Trf	2.29246e-05	-0.584833	0.098	0.2	0.350838	0.666726
Ell	4.83776e-09	-0.589307	0.072	0.217	7.40371e-05	0.664662
Ncf2	1.37844e-06	-0.590627	0.322	0.477	0.0210957	0.664054
Dnaja1	0.000175397	-0.595194	0.28	0.408	1	0.661955
Tpd52	1.03411e-15	-0.601117	0.795	0.895	1.58261e-11	0.659243
Gas2l3	8.19256e-06	-0.60326	0.068	0.17	0.125379	0.658265
Gapdh	2.8458e-08	-0.60362	0.591	0.716	0.000435521	0.658101
Rab44	2.33636e-09	-0.605352	0.061	0.2	3.57557e-05	0.657311
Gadd45g	0.0211538	-0.609679	0.148	0.213	1	0.655342
Hectd1	7.00808e-09	-0.611586	0.527	0.693	0.000107252	0.654477
Ankrd12	0.000496343	-0.612313	0.311	0.43	1	0.654147
Wsb1	5.07877e-05	-0.618749	0.462	0.571	0.777255	0.651235
H3f3a	3.33149e-26	-0.619041	0.928	0.957	5.09851e-22	0.651104
Pgam1	2.21567e-09	-0.619563	0.708	0.79	3.39086e-05	0.650868
Cstdc6	9.21693e-10	-0.627134	0.061	0.206	1.41056e-05	0.647461
Atp11b	3.13759e-10	-0.632985	0.25	0.456	4.80177e-06	0.644841
Bcl2l1	1.43693e-09	-0.636395	0.182	0.369	2.19907e-05	0.643319
Gmfg	9.70889e-09	-0.636417	0.352	0.53	0.000148585	0.643309
Cd84	9.50416e-10	-0.63743	0.375	0.581	1.45452e-05	0.642857
Gpcpd1	6.70472e-10	-0.642161	0.239	0.44	1.02609e-05	0.640752
1700017B05Rik	2.9268e-06	-0.644653	0.25	0.397	0.0447918	0.639647
Mbnl2	9.99367e-08	-0.653037	0.534	0.681	0.00152943	0.63594
Rsrc2	1.39802e-07	-0.653434	0.398	0.57	0.00213952	0.635765
P4hb	6.47049e-09	-0.653805	0.636	0.736	9.90243e-05	0.635602
Tgoln1	9.68188e-12	-0.655172	0.663	0.82	1.48171e-07	0.635
Srpk2	8.80804e-06	-0.65558	0.129	0.251	0.134798	0.63482
Pnkp	1.49769e-14	-0.658131	0.023	0.181	2.29207e-10	0.633699
Bnip3	9.08665e-08	-0.661849	0.561	0.652	0.00139062	0.632068
Gcnt2	6.04484e-10	-0.66246	0.242	0.444	9.25103e-06	0.6318
Errfi1	2.93135e-05	-0.665885	0.053	0.132	0.448613	0.630302
Stfa3	1.75084e-06	-0.666083	0.057	0.164	0.0267949	0.630215
Gda	4.32713e-09	-0.667277	0.33	0.512	6.62224e-05	0.629694
Ptprc	5.5371e-16	-0.667794	0.739	0.864	8.47398e-12	0.629469
Hbp1	1.13037e-08	-0.668873	0.167	0.337	0.000172991	0.628998
Gyg	3.43422e-12	-0.67221	0.061	0.232	5.25573e-08	0.627545
Stx11	2.30691e-11	-0.672858	0.314	0.532	3.5305e-07	0.627263
Tarm1	6.37423e-12	-0.674047	0.136	0.338	9.75512e-08	0.626746
Emilin2	9.47698e-18	-0.674151	0.659	0.858	1.45036e-13	0.626701
Il15	1.09368e-09	-0.683566	0.068	0.218	1.67377e-05	0.622624
Stk17b	1.15027e-07	-0.68513	0.28	0.452	0.00176037	0.62195
Rsrp1	6.43997e-05	-0.687612	0.261	0.386	0.985573	0.620881
Atxn10	3.05583e-10	-0.694783	0.098	0.268	4.67664e-06	0.617802
Lcp1	1.40291e-16	-0.69733	0.792	0.882	2.14701e-12	0.616713
Cdkn2d	2.44495e-12	-0.70161	0.057	0.227	3.74176e-08	0.614886
Rps9	1.8563e-25	-0.701625	0.913	0.947	2.84087e-21	0.614879
Osbpl8	2.59978e-07	-0.703135	0.178	0.335	0.00397871	0.614236
Cdkn1b	5.50241e-09	-0.706507	0.295	0.485	8.42089e-05	0.612802
2410006H16Rik	5.42345e-10	-0.706734	0.193	0.388	8.30005e-06	0.612706
Sap30	1.64199e-05	-0.711415	0.091	0.196	0.251291	0.610721
Tet2	2.12469e-12	-0.717123	0.307	0.536	3.25162e-08	0.608309
Mrpl33	4.1819e-12	-0.71939	0.223	0.443	6.39998e-08	0.607354
Lrg1	9.02411e-07	-0.72013	0.28	0.43	0.0138105	0.607043
Tbc1d15	1.21349e-12	-0.722643	0.345	0.576	1.85713e-08	0.605986
Selenok	6.37816e-14	-0.724488	0.451	0.681	9.76113e-10	0.605212
Rsad2	8.51392e-06	-0.727068	0.239	0.384	0.130297	0.60413
Atp6v1a	5.98531e-10	-0.728214	0.364	0.564	9.15991e-06	0.603651
Oasl1	1.32018e-08	-0.729328	0.136	0.3	0.000202041	0.603185
Pxk	8.34751e-13	-0.734714	0.098	0.295	1.2775e-08	0.600937
Ciart	1.92539e-08	-0.737536	0.03	0.14	0.000294662	0.599763
Riok3	6.65668e-15	-0.739992	0.269	0.524	1.01874e-10	0.598743
Mxd1	6.74715e-26	-0.746128	0.799	0.919	1.03258e-21	0.596201
Gpi1	3.77732e-08	-0.751577	0.386	0.554	0.000578081	0.593954
Actr3	1.32196e-15	-0.761559	0.462	0.674	2.02313e-11	0.589859
P4ha1	4.52174e-06	-0.763841	0.345	0.457	0.0692006	0.588926
Lmnb1	1.59173e-17	-0.770963	0.583	0.785	2.43598e-13	0.586026
Ccng2	2.51753e-10	-0.779633	0.136	0.316	3.85283e-06	0.582515
Nos2	1.4537e-07	-0.780952	0.136	0.281	0.00222474	0.581983
1810026B05Rik	6.83714e-10	-0.781581	0.148	0.319	1.04636e-05	0.581729
Wfdc21	3.47189e-10	-0.783805	0.473	0.632	5.31338e-06	0.580833
Cd52	7.53299e-14	-0.786297	0.591	0.724	1.15285e-09	0.579831
Ddit4	6.14285e-08	-0.786316	0.049	0.166	0.000940102	0.579823
Npepps	2.41638e-15	-0.793679	0.383	0.635	3.69803e-11	0.576871
Ddit3	1.06962e-08	-0.795144	0.167	0.336	0.000163694	0.576286
Steap4	1.21321e-09	-0.795909	0.114	0.281	1.8567e-05	0.57598
Rbpj	9.55946e-13	-0.799142	0.542	0.715	1.46298e-08	0.574691
Grina	7.3812e-25	-0.805163	0.758	0.899	1.12962e-20	0.572297
Mmp8	7.52774e-10	-0.810345	0.102	0.27	1.15205e-05	0.570245
Tspo	3.30774e-12	-0.821662	0.534	0.66	5.06216e-08	0.56579
Klf6	1.73773e-13	-0.826418	0.705	0.843	2.65942e-09	0.563928
Tmsb4x	1.95439e-23	-0.826976	0.992	0.996	2.991e-19	0.56371
Clk1	7.62846e-13	-0.83087	0.371	0.587	1.16746e-08	0.56219
Nampt	6.06985e-11	-0.840095	0.269	0.474	9.28929e-07	0.558607
Fcgr3	3.04034e-16	-0.850331	0.485	0.718	4.65294e-12	0.554657
Actb	1.83479e-19	-0.851451	0.928	0.931	2.80796e-15	0.554227
Bsg	3.06749e-10	-0.853116	0.534	0.679	4.69449e-06	0.553588
Sat1	2.76341e-18	-0.855999	0.693	0.857	4.22912e-14	0.552483
Hspa8	0.000273363	-0.86465	0.462	0.521	1	0.54918
Lpin2	9.41489e-13	-0.879008	0.125	0.331	1.44086e-08	0.543741
Coro1a	1.59488e-16	-0.880117	0.432	0.622	2.4408e-12	0.543323
Ankrd33b	1.5971e-18	-0.8922	0.364	0.646	2.4442e-14	0.538792
Slc16a3	6.92796e-16	-0.897253	0.409	0.645	1.06026e-11	0.536908
Syne1	2.25927e-13	-0.901897	0.148	0.367	3.45758e-09	0.535183
Tmem189	2.84801e-14	-0.903721	0.386	0.603	4.3586e-10	0.534506
Tra2a	1.70705e-10	-0.911568	0.64	0.781	2.61247e-06	0.531607
Pfkp	8.33015e-13	-0.912192	0.394	0.595	1.27485e-08	0.531377
Ldha	1.55476e-15	-0.922526	0.739	0.836	2.3794e-11	0.527584
Atg2a	3.17451e-07	-0.92677	0.216	0.36	0.00485827	0.526035
Zfp292	2.35024e-13	-0.939836	0.424	0.638	3.5968e-09	0.521292
Tpi1	8.97677e-14	-0.946285	0.496	0.687	1.3738e-09	0.518967
Gla	2.90483e-16	-0.9509	0.299	0.56	4.44554e-12	0.517309
Slc2a1	5.56219e-15	-0.958591	0.367	0.602	8.51237e-11	0.514559
Sh2d3c	1.25132e-20	-0.967726	0.072	0.325	1.91502e-16	0.511311
Lyst	2.81373e-25	-0.969321	0.655	0.867	4.30613e-21	0.510746
Tceal9	5.82422e-13	-0.978366	0.117	0.316	8.91339e-09	0.507554
Kpna4	3.80998e-19	-0.979609	0.481	0.731	5.83079e-15	0.507117
Glrx	1.43471e-20	-0.989529	0.379	0.636	2.19567e-16	0.503642
Hsp90aa1	0.000651048	-0.991153	0.617	0.669	1	0.503076
Smox	1.14855e-22	-0.994014	0.439	0.716	1.75774e-18	0.502079
Fabp5	8.60118e-09	-0.999158	0.106	0.261	0.000131633	0.500292
Ifitm3	7.10684e-27	-1.0077	0.621	0.817	1.08763e-22	0.497339
Ndel1	5.3661e-22	-1.01358	0.258	0.566	8.21229e-18	0.495314
Mcemp1	4.27123e-19	-1.02563	0.155	0.426	6.5367e-15	0.491197
Asprv1	5.21906e-09	-1.02596	0.42	0.56	7.98725e-05	0.491082
Sp140	2.18561e-20	-1.03002	0.216	0.512	3.34485e-16	0.489702
Fos	4.88908e-07	-1.03312	0.322	0.486	0.00748224	0.488651
Gpat3	5.54152e-22	-1.03375	0.121	0.408	8.48074e-18	0.488439
Alox5ap	3.35595e-20	-1.04975	0.557	0.742	5.13594e-16	0.483051
Hif1a	1.60054e-26	-1.06027	0.519	0.776	2.44946e-22	0.479541
Tiparp	9.75958e-19	-1.06075	0.447	0.704	1.49361e-14	0.479383
Soat1	2.02261e-19	-1.06877	0.22	0.503	3.0954e-15	0.476727
Adam8	1.68927e-22	-1.0731	0.121	0.41	2.58525e-18	0.475298
Entpd1	3.80491e-21	-1.08852	0.186	0.478	5.82304e-17	0.470245
Slfn4	1.80492e-15	-1.09495	0.413	0.649	2.76225e-11	0.468153
Ero1l	2.46686e-16	-1.10029	0.568	0.728	3.77529e-12	0.466424
Nfil3	1.86919e-23	-1.10118	0.242	0.56	2.86061e-19	0.466136
Cstdc5	9.17558e-10	-1.11047	0.273	0.445	1.40423e-05	0.463144
Sorl1	1.64984e-26	-1.11423	0.341	0.655	2.52491e-22	0.461937
Pag1	9.78458e-24	-1.11776	0.152	0.459	1.49743e-19	0.46081
Suco	1.62864e-30	-1.14309	0.436	0.757	2.49246e-26	0.452787
Lcn2	3.25986e-09	-1.16507	0.451	0.604	4.98889e-05	0.445943
Rhov	3.50863e-25	-1.1692	0.25	0.578	5.36961e-21	0.444667
Hmox1	1.14508e-18	-1.17183	0.386	0.64	1.75243e-14	0.443858
Pglyrp1	1.38207e-12	-1.19039	0.193	0.385	2.11511e-08	0.438185
Ccdc126	1.46879e-15	-1.21606	0.133	0.35	2.24783e-11	0.430458
Ppp1r3b	1.05989e-25	-1.22149	0.133	0.451	1.62206e-21	0.42884
Higd1a	4.64427e-20	-1.24169	0.318	0.582	7.10759e-16	0.422878
Pfkfb3	1.63612e-19	-1.24429	0.163	0.429	2.50392e-15	0.422116
Prok2	7.49756e-14	-1.26216	0.174	0.395	1.14743e-09	0.416918
Ccl6	1.54811e-11	-1.28706	0.337	0.527	2.36923e-07	0.409786
Ifitm2	3.2273e-28	-1.34218	0.621	0.788	4.93906e-24	0.394424
Rhob	1.7618e-17	-1.35561	0.148	0.394	2.69626e-13	0.390769
Ddx6	3.46682e-36	-1.36434	0.333	0.694	5.30562e-32	0.388412
Slc2a3	8.17665e-22	-1.38545	0.064	0.322	1.25135e-17	0.382771
Jun	4.54465e-13	-1.40565	0.39	0.601	6.95513e-09	0.377448
Atf3	1.06703e-22	-1.40799	0.273	0.573	1.63299e-18	0.376836
Stfa2	1.86266e-10	-1.42824	0.167	0.337	2.85062e-06	0.371584
S100a11	2.61022e-37	-1.47786	0.621	0.81	3.99469e-33	0.359021
Actg1	2.25651e-59	-1.47806	0.894	0.963	3.45337e-55	0.358972
S100a6	5.25783e-24	-1.57207	0.678	0.807	8.04659e-20	0.336325
Anxa1	5.43107e-18	-1.77595	0.182	0.427	8.31172e-14	0.292001
Ifitm6	3.80072e-13	-2.05501	0.061	0.22	5.81663e-09	0.240646
S100a9	1.40419e-69	-2.11427	0.939	0.986	2.14898e-65	0.230962
Hspa1a	1.74268e-05	-2.2335	0.049	0.113	0.266699	0.212643
Ifitm1	5.13665e-62	-2.25081	0.636	0.873	7.86114e-58	0.210107
S100a8	1.60916e-71	-2.40113	0.928	0.982	2.46266e-67	0.189316
Wfdc17	3.85543e-60	-2.50838	0.61	0.89	5.90035e-56	0.175753
Ngp	3.7679e-07	-2.7196	0.023	0.112	0.0057664	0.151816
Retnlg	4.47573e-52	-3.79629	0.186	0.616	6.84966e-48	0.0719787

## Sheet: B
Secreted Factor	p_val	avg_log2FC	pct.1	pct.2	p_val_adj	FC
Tnf	1.18176e-95	2.30741	0.886	0.414	1.80856e-91	4.94993
Cxcl1	1.73403e-29	2.27254	0.451	0.222	2.65376e-25	4.83172
Il23a	7.98972e-70	2.10118	0.583	0.135	1.22275e-65	4.29059
Il1a	8.19297e-72	1.78449	0.917	0.586	1.25385e-67	3.44497
Saa3	3.64424e-08	1.3159	0.299	0.168	0.000557715	2.48957
Hbegf	9.05417e-16	1.15627	0.208	0.057	1.38565e-11	2.22881
Ccl3	1.37549e-32	1.13682	0.966	0.869	2.10505e-28	2.19896
Ppia	2.43245e-28	1.03415	0.678	0.417	3.72263e-24	2.0479
Ccl4	2.43756e-10	1.01649	0.716	0.561	3.73045e-06	2.02299
B4galt1	4.57786e-18	0.929066	0.311	0.125	7.00596e-14	1.90404
Mmp9	7.12822e-18	0.920685	0.587	0.375	1.0909e-13	1.89301
Cxcl2	6.17816e-37	0.919784	1	0.983	9.45506e-33	1.89183
Plau	1.59124e-09	0.897575	0.174	0.096	2.43524e-05	1.86293
Cxcl3	1.80331e-09	0.843925	0.629	0.518	2.75979e-05	1.79493
C3	1.80114e-17	0.826941	0.568	0.363	2.75647e-13	1.77392
F10	2.55329e-14	0.770135	0.617	0.38	3.90755e-10	1.70543
Ybx1	1.63571e-17	0.767418	0.492	0.28	2.5033e-13	1.70222
Il1rn	2.20461e-18	0.688934	0.939	0.822	3.37394e-14	1.61209
Creg1	1.36921e-09	0.652495	0.352	0.257	2.09544e-05	1.57188
Cst3	2.83953e-12	0.631437	0.678	0.491	4.34561e-08	1.54911
St3gal1	4.16677e-11	0.629512	0.265	0.125	6.37683e-07	1.54704
Capg	1.9311e-09	0.56439	0.356	0.212	2.95535e-05	1.47876
Mif	1.55394e-11	0.557112	0.833	0.694	2.37814e-07	1.47132
Ggh	3.35743e-13	0.528687	0.136	0.04	5.13821e-09	1.44262
Grn	3.85639e-08	0.508888	0.33	0.224	0.000590182	1.42295
Rpsa	7.23609e-07	0.503199	0.538	0.42	0.0110741	1.41735
Il1b	8.4988e-11	0.464648	0.985	0.957	1.30066e-06	1.37998
Ifi30	8.37128e-07	0.450379	0.17	0.073	0.0128114	1.3664
Gsn	1.94452e-06	0.423208	0.477	0.431	0.029759	1.34091
Adam10	1.21495e-06	0.420447	0.174	0.1	0.0185937	1.33834
Tgfb1	4.55598e-05	0.412617	0.212	0.147	0.697247	1.3311
Lamb3	9.16961e-06	0.406613	0.254	0.142	0.140332	1.32557
Cd14	1.2334e-05	0.369742	0.943	0.914	0.188759	1.29212
Csf1	8.51437e-05	0.363741	0.697	0.578	1	1.28676
B2m	6.98783e-06	0.337658	0.928	0.897	0.106942	1.2637
Ebi3	0.000191163	0.335641	0.174	0.106	1	1.26194
Olr1	0.00240362	0.335103	0.174	0.121	1	1.26147
Gnas	0.00193823	0.287773	0.326	0.275	1	1.22075
Psap	0.00366613	0.254391	0.568	0.476	1	1.19283
Il18bp	0.00164667	0.25083	0.144	0.119	1	1.18989
Inhba	0.0943496	0.250685	0.235	0.215	1	1.18977
Fam20c	0.00836884	0.249999	0.231	0.201	1	1.18921
Aggf1	0.00801311	0.218441	0.106	0.068	1	1.16348
Gfod1	0.0242036	0.218237	0.102	0.073	1	1.16331
Metrnl	0.0150231	0.20633	0.299	0.265	1	1.15375
Nucb1	0.0378405	0.201272	0.133	0.096	1	1.14971
Nipa2	0.00444783	0.199298	0.121	0.105	1	1.14814
Osm	0.00588532	0.15783	0.333	0.379	1	1.11561
Itprid2	0.141425	0.149858	0.102	0.071	1	1.10946
Crlf2	0.0265631	0.147498	0.208	0.197	1	1.10765
Itm2b	0.336269	0.135941	0.629	0.591	1	1.09881
Spp1	0.635723	0.130458	0.242	0.249	1	1.09464
Manf	0.313005	0.123572	0.167	0.133	1	1.08943
Chil1	0.0252212	0.103665	0.5	0.554	1	1.0745
Mia2	0.0970621	0.102653	0.227	0.225	1	1.07375
Mfap1a	0.206974	0.0745509	0.129	0.126	1	1.05303
Napsa	0.10992	0.0539974	0.102	0.106	1	1.03814
Npc2	0.41637	0.0489956	0.492	0.46	1	1.03454
Copa	0.00215564	0.030678	0.102	0.131	1	1.02149
Tnfsf14	0.0286477	0.0164045	0.129	0.161	1	1.01144
Cfp	0.0130074	0.0102089	0.087	0.112	1	1.0071
Lipg	0.000367882	0.00902884	0.121	0.166	1	1.00628
Il1r2	0.599439	0.00857654	0.689	0.717	1	1.00596
Ndfip1	0.0658575	0.00684113	0.265	0.296	1	1.00475
Milr1	0.000895007	0.00355069	0.076	0.115	1	1.00246
Hsd17b11	0.0342717	-0.00771652	0.095	0.121	1	0.994666
Mgat4a	0.210018	-0.0225683	0.098	0.122	1	0.984479
Olfm4	0.492159	-0.0444253	0.106	0.095	1	0.969676
Fn1	0.514911	-0.0784734	0.091	0.108	1	0.947059
Fuca2	0.956638	-0.0799912	0.246	0.252	1	0.946063
Lgals1	0.30561	-0.0915292	0.114	0.141	1	0.938527
C1qb	0.240733	-0.0928867	0.098	0.122	1	0.937645
Hp	0.218104	-0.100823	0.447	0.494	1	0.932501
Il1rap	0.00187669	-0.120021	0.277	0.358	1	0.920174
App	0.201946	-0.124346	0.557	0.613	1	0.91742
Slpi	0.0131441	-0.12556	0.436	0.505	1	0.916648
Tgfbi	0.0507533	-0.134445	0.246	0.304	1	0.91102
S100a13	2.67294e-05	-0.14882	0.049	0.118	0.409067	0.901988
Lgals3	0.200619	-0.152227	0.64	0.693	1	0.899861
Ifnar2	0.0455696	-0.163771	0.432	0.507	1	0.892688
Fgl2	0.603172	-0.167524	0.246	0.273	1	0.89037
C1qc	0.2917	-0.171994	0.076	0.105	1	0.887615
Cxcl10	0.453841	-0.174294	0.133	0.11	1	0.886201
Adam17	0.0974206	-0.181278	0.371	0.437	1	0.881922
Plbd1	0.00101317	-0.181822	0.08	0.149	1	0.881589
Xdh	0.00336067	-0.184364	0.114	0.181	1	0.880037
Timp2	0.00182898	-0.189556	0.201	0.286	1	0.876875
Apoe	0.048487	-0.206608	0.333	0.399	1	0.866572
Smpdl3a	0.000641015	-0.230688	0.102	0.183	1	0.852229
Isg15	0.350909	-0.276331	0.617	0.654	1	0.825688
Vegfa	0.178585	-0.333498	0.273	0.323	1	0.79361
Igfbp6	2.82118e-05	-0.337321	0.292	0.431	0.431754	0.79151
C1qa	0.0616686	-0.33823	0.121	0.171	1	0.791011
Pla2g7	3.06689e-05	-0.39105	0.481	0.611	0.469357	0.762574
Ctsb	3.84452e-05	-0.433844	0.799	0.837	0.588366	0.740287
Lyz2	0.168262	-0.471343	0.477	0.523	1	0.721293
Plaur	0.00025802	-0.475551	0.545	0.645	1	0.719192
Srgn	6.21431e-17	-0.508407	1	0.997	9.51039e-13	0.702998
Qsox1	6.4611e-08	-0.512366	0.129	0.28	0.000988807	0.701072
Anxa2	2.07096e-05	-0.517307	0.47	0.575	0.31694	0.698675
Lgals9	2.77763e-08	-0.520797	0.129	0.286	0.000425089	0.696987
Ctsd	7.40886e-11	-0.562962	0.72	0.816	1.13385e-06	0.676911
Hilpda	0.00908175	-0.577832	0.705	0.724	1	0.66997
Trf	2.33292e-05	-0.584833	0.098	0.2	0.357031	0.666726
P4hb	6.66761e-09	-0.653805	0.636	0.736	0.000102041	0.635602
Emilin2	9.71708e-18	-0.674151	0.659	0.858	1.4871e-13	0.626701
Il15	1.09368e-09	-0.683566	0.068	0.218	1.67377e-05	0.622624
Mmp8	7.52787e-10	-0.810345	0.102	0.27	1.15207e-05	0.570245
Nampt	6.13844e-11	-0.840095	0.269	0.474	9.39426e-07	0.558607
Sorl1	1.72868e-26	-1.11423	0.341	0.655	2.64557e-22	0.461937
Lcn2	3.29237e-09	-1.16507	0.451	0.604	5.03864e-05	0.445943
Pglyrp1	1.42048e-12	-1.19039	0.193	0.385	2.17391e-08	0.438185
Ccdc126	1.50696e-15	-1.21606	0.133	0.35	2.30626e-11	0.430458
Prok2	7.54902e-14	-1.26216	0.174	0.395	1.1553e-09	0.416918
Ccl6	1.56971e-11	-1.28706	0.337	0.527	2.40229e-07	0.409786
S100a9	1.49536e-69	-2.11427	0.939	0.986	2.28851e-65	0.230962
S100a8	1.71512e-71	-2.40113	0.928	0.982	2.62481e-67	0.189316
Ngp	3.77414e-07	-2.7196	0.023	0.112	0.00577594	0.151816
