# Supplementary material for: Interferon-stimulated neutrophils as a predictor of immunotherapy response
Source: Cancer Cell. 2024 Feb 12;42(2):253–265.e12. doi: 10.1016/j.ccell.2023.12.005 (PMC10864002; doi:10.1016/j.ccell.2023.12.005)
Supplement: Table S2. Patient characteristics, related to Figure 6 [file mmc3.xlsx]

## Sheet: Sheet1
			Table S5. Patients’ characteristics.
Sample ID	Sex	Cancer type	Diagnosis	Age	Stage	Protocol	Clinical Benefit	Absolute Neu count (/cm3)	PDL-1 expression (%)
CI-79	F	L	Adenocarcinoma	52	IV	Carbo-Alimta-Pembro	NR	4.7	n/a
CI-59	F	L	Adenocarcinoma	59	IV	Carbo-Alimta-Pembro	NR	6.47	0.225
CI-78	M	L	Adenocarcinoma	73	IV	Carbo-Alimta-Pembro	NR	9.9	0
123	F	L	Squamous cell carcinoma	82	III	Pembro	NR	3.25	70
135	F	L	Squamous cell carcinoma	65	IV	Pembro	NR	2.6	n/a
164	F	L	Adenocarcinoma	67	IV	Nivo	NR	5.63	n/a
152	M	L	Squamous cell carcinoma	72	IV	Pembro	NR	5.36	62.5
103	M	L	Squamous cell carcinoma	77	III	Pembro	R	5.83	52.5
CI-26	M	L	Adenocarcinoma	79	IV	Carbo+Alimta+ Pembro	R	3.82	90
CI-22	M	L	Adenocarcinoma	55	IV	Carbo+Alimta+ Pembro	R	7.9	n/a
CI-70	M	L	Adenocarcinoma	67	IV	Carbo+Alimta+ Pembro	R	7.36	12.5
141	F	L	Squamous cell carcinoma	71	IV	Pembro	R	n/a	80
132	M	L	Adenocarcinoma	61	IV	Pembro	R	4.52	90
162	M	L	Adenocarcinoma	58	IV	Atezo	R	3.76	0.5
CI-18	M	L	NSCLC-NOS	63	IV	Carbo+Alimta+ Pembro	R	8.12	25
CI-20	M	L	Adenocarcinoma	70	IV	Carbo+Alimta+ Pembro	R	9.74	n/a
CI-45	F	L	Adenocarcinoma	60	IV	Carbo+Alimta+ Pembro	R	7.52	92.5
CI-67	F	L	Adenocarcinoma	70	IV	Carbo+Alimta+ Pembro	R	5.74	1.5
76	M	L	Adenocarcinoma	60	IV	Nivo	R	3.51	0.5
CI-2	F	L	Adenocarcinoma	57	IV	Carbo+Alimta+ Pembro	R	6.3	1.5
CI-84	M	L	Adenocarcinoma	63	IV	Carbo-Alimta-Pembro	NR	5.96	0
CI-85	M	L	Adenocarcinoma	66	III	Cisplatin-Alimta-Pembro	NR	6.13	0.5
CI-96	M	L	Squamous cell carcinoma	67	IV	Carbo-Taxol-Pembro	R	6.12	0.5
88	M	L	Squamous cell carcinoma	77	II	Pembro	R	n/a	57.5
118	M	L	Adenocarcinoma	71	IV	Atezo	R	5.29	75
CI-76	M	L	Adenocarcinoma	66	III	Carbo-Alimta-Pembro	R	3.16	0.5
83	M	L	Small cell carcinoma	75	IV	Nivo	NR	7.19	n/a
CI-97	F	L	Adenocarcinoma	53	IV	Carbo-Alimta-Pembro	R	6.25	0
CI-108	M	L	Squamous cell carcinoma	72	IV	Carbo-Taxol +Ipi+Nivo	R	7.9	5
CI-99	M	L	Adenocarcinoma	68	IV	Carbo-Alimta-Pembro	R	8.21	60
317_LUNG_2	M	L	Adenocarcinoma	54	IIIA	Durval	R	4.57	0
317_LUNG_3	M	L	Adenocarcinoma	50	IIB	Pembro	R	7.85	0
317_LUNG_4	M	L	Adenocarcinoma	62	IV	Pembro-Lenvima	NR	6.56	0
317_LUNG_8	M	L	Adenocarcinoma	70	IIIA	Durval	NR	6.6	0.5
305207	M	L	Adenocarcinoma	74	IV	Carbo+Gem- Nivo+Ipi	R	n/a	<1%
315231	M	L	Adenocarcinoma	66	IV	Nivo+Ipi	NR	n/a	<1%
313512	F	L	Adenocarcinoma	75	IV	Carbo-Alimta-Nivo+Ipi	R	n/a	1-49%
313463	M	L	Adenocarcinoma	70	II	Atezo	NR	n/a	>50%
313654	F	L	Adenocarcinoma	57	IV	Nivo+Carbo+Taxol	R	n/a	n/a
09-1171	F	L	Adenocarcinoma	65	IV	Nivo	NR	n/a	n/a
09-1257	M	L	Adenocarcinoma	77	IV	Nivo	NR	n/a	n/a
09-1274	M	L	Adenocarcinoma	64	IV	Nivo	NR	n/a	n/a
09-1317	M	L	Adenocarcinoma	54	IV	Nivo	NR	n/a	n/a
2007-11-01	M	L	Adenocarcinoma	74	IV	Nivo	NR	n/a	n/a
2008-11-01	F	L	Adenocarcinoma	63	IV	Nivo	NR	n/a	n/a
2022-11-01	M	L	Adenocarcinoma	49	IV	Nivo	NR	n/a	n/a
2048-11-01	F	L	Adenocarcinoma	51	IV	Nivo	NR	n/a	n/a
2072-11-01	M	L	Adenocarcinoma	75	IV	Nivo	NR	n/a	n/a
2114-11-01	F	L	Adenocarcinoma	84	IV	Nivo	NR	n/a	n/a
2131-11-01	F	L	Adenocarcinoma	58	IV	Nivo	NR	n/a	n/a
177	M	M	Metastatic malignant melanoma	76	IV	Pembro+Ipi	R	n/a	n/a
414	M	M	Malignant melanoma	57	n/a	Nivo+Carbo+Beva	R	n/a	n/a
438	F	M	Non-ulcerated malignant melanoma	35	IIA	Nivo	R	n/a	n/a
922	M	M	Malignant melanoma	71	IIID	Nivo+Ipi+Carbo+ Taxol	NR	n/a	n/a
937	F	M	Malignant melanoma	37	IIIA	Pembro	R	n/a	n/a
1011	F	M	Metastatic malignant melanoma	65	IV	Ipi	NR	n/a	n/a
1462	M	M	Malignant melanoma	49	II	Nivo+Ipi+Debra+ Tramet	NR	n/a	n/a
1772	F	M	Metastatic malignant melanoma	74	IV	Nivo+Ipi	NR	n/a	n/a
2099	F	M	Malignant melanoma	69	II	Nivo+Ipi	R	n/a	n/a
304766	M	M	Malignant melanoma	61	IIIA	Nivo	R	n/a	n/a
304786	M	M	Nonulcerated nodular malignant melanoma	72	II	Nivo	R	n/a	n/a
304864	M	M	Metastatic malignant melanoma	73	IV	Pembro	R	n/a	n/a
304882	M	M	Non-ulcerated malignant melanoma	66	II	Pembro	R	n/a	n/a
305222	M	M	Metastatic malignant melanoma	50	IV	Pembro	R	n/a	n/a
305242	F	M	Malignant melanoma	58	II	Pembro	R	n/a	n/a
305261	M	M	Non-ulcerated malignant melanoma	60	IIIA	Pembro	R	n/a	n/a
305378	M	M	Ulcerated malignant melanoma and NSCLC	83	II	Nivo+Ipi+Taxol	R	n/a	n/a
305411	F	M	Metastatic malignant melanoma	64	IV	Pembro	R	n/a	n/a
305563	F	M	Ulcerated malignant melanoma	53	IIIA	Pembro	R	n/a	n/a
20-4151	M	M	Malignant melanoma	79	IIIB	Nivo	R	n/a	n/a
21-4198	M	M	Metastatic malignant melanoma	68	IV	Nivo+Ipi	R	n/a	n/a
21-4196	M	M	Malignant melanoma	69	IIA	Nivo	NR	n/a	n/a
18-3849	F	M	Metastatic malignant melanoma	91	IV	Nivo	R	n/a	n/a
2478-12-01	F	M	Metastatic mucosal melanoma	59	IV	Nivo	NR	n/a	n/a
21-4240	M	M	Ocular melanoma	54	IV	Nivo+Ipi	NR	n/a	n/a
20-4029	M	M	Metastatic malignant melanoma	53	IV	Nivo+Ipi	R	n/a	n/a
09-933	F	M	Metastatic malignant melanoma	68	IV	Nivo	NR	n/a	n/a
21-4188	M	M	Metastatic malignant melanoma	78	IV	Nivo+Ipi	NR	n/a	n/a
20-4010	F	M	Ocular melanoma	75	IV	Nivo+Ipi	R	n/a	n/a
08-722	M	M	Ocular melanoma	47	IV	Nivo	NR	n/a	n/a
21-4193	F	M	Metastatic malignant melanoma	72	IV	Nivo+Ipi	R	n/a	n/a
20-4066	M	M	Malignant melanoma	80	IIIA	Nivo	R	n/a	n/a
19-3892	F	M	Malignant melanoma	43	IIIC	Nivo	R	n/a	n/a
20-4071	M	M	Malignant melanoma	41	IIIB	Nivo+Ipi	NR	n/a	n/a
18-3852	F	M	Malignant melanoma	55	IIIC	Nivo	NR	n/a	n/a
305554	M	M	Malignant melanoma	56	n/a	Nivo	R	n/a	n/a
308103	M	M	Malignant melanoma	79	III	Nivo	R	n/a	n/a
308112	F	M	Malignant melanoma	54	II	Ipi	NR	n/a	n/a
308116	F	M	Malignant melanoma	77	IIIC	Ipi	NR	n/a	n/a
308149	M	M	Malignant melanoma	69	II	Pembro	R	n/a	n/a
308264	F	M	Malignant melanoma	31	II	Pembro	R	n/a	n/a
308417	M	M	Metastatic malignant melanoma	63	IV	Nivo+Ipi	R	n/a	n/a
308850	F	M	Malignant melanoma	81	II	Nivo	R	n/a	n/a
312945	M	M	Metastatic malignant melanoma	45	IV	Nivo+Ipi	R	n/a	n/a
305353	M	M	Metastatic malignant melanoma	74	IV	Nivo+Ipi	R	n/a	n/a
305360	M	M	Metastatic malignant melanoma	42	IV	Nivo+Ipi	NR	n/a	n/a
305786	M	M	Metastatic malignant melanoma	73	IV	Pembro	R	n/a	n/a
21-4183	M	M	Metastatic malignant melanoma	85	IV	Nivo+Ipi	NR	n/a	n/a
21-4275	M	M	Metastatic malignant melanoma	68	IV	Nivo+Ipi	R	n/a	n/a
21-4291	M	M	Metastatic malignant melanoma	84	IV	Nivo+Ipi	R	n/a	n/a
21-4314	F	M	Metastatic malignant melanoma	61	IV	Nivo+Ipi	NR	n/a	n/a
21-4328	M	M	Metastatic malignant melanoma	50	IV	Nivo	NR	n/a	n/a
21-4351	M	M	Metastatic malignant melanoma	73	IV	Nivo+Ipi	R	n/a	n/a
21-4355	M	M	Metastatic malignant melanoma	44	IV	Nivo	R	n/a	n/a
21-4359	M	M	Metastatic malignant melanoma	82	IV	Nivo	NR	n/a	n/a
21-4401	M	M	Metastatic malignant melanoma	77	IV	Nivo	R	n/a	n/a
21-4452	M	M	Metastatic malignant melanoma	72	IV	Nivo	R	n/a	n/a
22-4479	M	M	Metastatic malignant melanoma	59	IV	Nivo	R	n/a	n/a
22-4524	M	M	Metastatic malignant melanoma	35	IV	Nivo+Ipi	R	n/a	n/a
Abbreviations: Male (M); Female (F); Lung cancer (L); Melanoma (M); Non-small cell lung carcinoma not otherwise specified (NSCLC-NOS); Carboplatin (Carbo); Pembrolizumab (anti-PD1, Pembro); Nivolumab (anti-PD1, Nivo); Atezolizumab (anti-PD-L1, Atezo); Ipilimumab (anti-CTLA-4, Ipi); Durvalumab (anti-PD-L1, Durval); Bevacizumab (anti-VEGF, Beva); Clinical benefit is based on response evaluation cri…
